# Supplementary material for: Phenyl­methanaminium chloro­acetate
Source: Acta Crystallogr Sect E Struct Rep Online. 2009 May 20;65(Pt 6):o1312. doi: 10.1107/S1600536809017802 (PMC2969526; doi:10.1107/S1600536809017802)
Supplement: Supplementary file 1 [file e-65-o1312-sup1.cif]

##############################################################################
###                                                                        ###
###        Electronic paper (Acta Crystallographica Section E)             ###
###                                                                        ###
##############################################################################
#                                                                            #
# This CIF contains the data in a paper accepted for publication in Acta     #
# Crystallographica Section E. It conforms to the requirements of Notes      #
# for Authors for Section E, and has been peer reviewed under the auspices   #
# of the IUCr Commission on Journals.                                        #
#                                                                            #
# Full details of the Crystallographic Information File format               #
# are given in the paper "The Crystallographic Information File (CIF):       #
# a New Standard Archive File for Crystallography" by S. R. Hall, F. H.      #
# Allen and I. D. Brown [Acta Cryst. (1991), A47, 655-685].                  #
#                                                                            #
# The current version of the core CIF dictionary is obtainable from          #
# ftp://ftp.iucr.org/pub/cif_core.dic. The current version number is 2.4.    #
#                                                                            #
# Software is freely available for graphical display of the structure(s) in  #
# this CIF.  For information consult the CIF home page http://www.iucr.org/  #
# cif/home.html                                                              #
#                                                                            #
# This file may be used for bona fide research purposes within the           #
# scientific community so long as proper attribution is given to the journal # 
# article from which it was obtained.                                        #
#                                                                            #
##############################################################################
                                             
data_global
_audit_creation_method     ?
_journal_date_recd_electronic     2009-05-09
_journal_date_accepted     2009-05-12
_journal_name_full     'Acta Crystallographica, Section E'
_journal_year     2009
_journal_volume     65
_journal_issue      6
_journal_page_first     o1312
_journal_page_last     o1312
_journal_paper_category     QO
_journal_coeditor_code     HK2686
_publ_contact_author
;
Muhammad Nawaz Tahir
University of Sargodha,
Department of Physics,
Sargodha
Pakistan
;
_publ_contact_author_email     'dmntahir_uos@yahoo.com'
_publ_contact_author_fax     '0092 48 32 22 121'
_publ_contact_author_phone     '0092 48 92 30 914'
_publ_section_title
;
Phenylmethanaminium chloroacetate
;
loop_
    _publ_author_name
    _publ_author_address
    'Durre Shahwar'
;
Department of Chemistry,
Government College University,
Lahore
Pakistan
;
    'Tahir, M. Nawaz'
;
Department of Physics,
University of Sargodha,
Sargodha
Pakistan
;
    'Naeem Ahmad'
;
Department of Chemistry,
Government College University,
Lahore
Pakistan
;
    'Muhammad Akmal Khan'
;
Department of Chemistry,
Government College University,
Lahore
Pakistan
;
    'Asma Yasmeen'
;
Department of Chemistry,
Government College University,
Lahore
Pakistan
;
data_I
_audit_creation_method     SHELXL-97
_chemical_name_systematic
;
Phenylmethanaminium chloroacetate
;
_chemical_name_common     ?
_chemical_formula_moiety     'C7 H10 N +, C2 H2 Cl O2 -'
_chemical_formula_sum     'C9 H12 Cl N O2'
_chemical_formula_iupac     'C7 H10 N +, C2 H2 Cl O2 -'
_chemical_formula_weight     201.65
_symmetry_cell_setting     orthorhombic
_symmetry_space_group_name_H-M     'P b c a'
_symmetry_space_group_name_Hall     '-P 2ac 2ab'
loop_
    _symmetry_equiv_pos_site_id
    _symmetry_equiv_pos_as_xyz
    1 x,y,z
    2 1/2-x,-y,1/2+z
    3 1/2+x,1/2-y,-z
    4 -x,1/2+y,1/2-z
    5 -x,-y,-z
    6 1/2+x,y,1/2-z
    7 1/2-x,1/2+y,z
    8 x,1/2-y,1/2+z
_cell_length_a     11.1653(9)
_cell_length_b     8.0295(5)
_cell_length_c     22.3714(18)
_cell_angle_alpha     90
_cell_angle_beta     90
_cell_angle_gamma     90
_cell_volume     2005.6(3)
_cell_formula_units_Z     8
_cell_measurement_reflns_used     2485
_cell_measurement_theta_min     2.58
_cell_measurement_theta_max     28.31
_cell_measurement_temperature     296(2)
_exptl_crystal_description     needle
_exptl_crystal_colour     colorless
_exptl_crystal_size_max     0.28
_exptl_crystal_size_mid     0.14
_exptl_crystal_size_min     0.12
_exptl_crystal_density_diffrn     1.336
_exptl_crystal_density_meas     ?
_exptl_crystal_density_method     'not measured'
_exptl_crystal_F_000     848
_exptl_absorpt_coefficient_mu     0.348
_exptl_absorpt_correction_type     multi-scan
_exptl_absorpt_process_details     '(SADABS; Bruker, 2005)'
_exptl_absorpt_correction_T_min     0.941
_exptl_absorpt_correction_T_max     0.958
_exptl_special_details
;
;
_diffrn_ambient_temperature     296(2)
_diffrn_radiation_type     MoK\a
_diffrn_radiation_wavelength     0.71073
_diffrn_radiation_source     'fine-focus sealed tube'
_diffrn_radiation_monochromator     graphite
_diffrn_measurement_device_type     'Bruker Kappa APEXII CCD area-detector'
_diffrn_measurement_method     \w
_diffrn_detector_area_resol_mean     7.40
_diffrn_reflns_number     11668
_diffrn_reflns_av_R_equivalents     0.0401
_diffrn_reflns_av_sigmaI/netI     0.0380
_diffrn_reflns_theta_min     2.58
_diffrn_reflns_theta_max     28.31
_diffrn_reflns_theta_full     28.31
_diffrn_measured_fraction_theta_max     0.995
_diffrn_measured_fraction_theta_full     0.995
_diffrn_reflns_limit_h_min     -12
_diffrn_reflns_limit_h_max     14
_diffrn_reflns_limit_k_min     -7
_diffrn_reflns_limit_k_max     10
_diffrn_reflns_limit_l_min     -29
_diffrn_reflns_limit_l_max     29
_diffrn_standards_number     0
_diffrn_standards_interval_count     ?
_diffrn_standards_interval_time     ?
_diffrn_standards_decay_%     ?
_refine_special_details
;
Refinement of <i>F</i>^2^ against ALL reflections. The weighted <i>R</i>-factor
<i>wR</i> and goodness of fit <i>S</i> are based on <i>F</i>^2^, conventional
<i>R</i>-factors <i>R</i> are based on <i>F</i>, with <i>F</i> set to zero for
negative <i>F</i>^2^. The threshold expression of <i>F</i>^2^ >
\s(<i>F</i>^2^) is used only for calculating <i>R</i>-factors(gt) <i>etc</i>.
and is not relevant to the choice of reflections for refinement.
<i>R</i>-factors based on <i>F</i>^2^ are statistically about twice as large
as those based on <i>F</i>, and <i>R</i>- factors based on ALL data will be
even larger.
;
_reflns_number_total     2485
_reflns_number_gt     1592
_reflns_threshold_expression     I>2\s(I)
_refine_ls_structure_factor_coef     Fsqd
_refine_ls_matrix_type     full
_refine_ls_R_factor_all     0.0819
_refine_ls_R_factor_gt     0.0430
_refine_ls_wR_factor_gt     0.1037
_refine_ls_wR_factor_ref     0.1214
_refine_ls_goodness_of_fit_ref     1.030
_refine_ls_restrained_S_all     1.030
_refine_ls_number_reflns     2485
_refine_ls_number_parameters     128
_refine_ls_number_restraints     0
_refine_ls_hydrogen_treatment     mixed
_refine_ls_weighting_scheme     calc
_refine_ls_weighting_details
         'calc w=1/[\s^2^(Fo^2^)+(0.0569P)^2^+0.2834P] where P=(Fo^2^+2Fc^2^)/3'
_atom_sites_solution_hydrogens     geom
_atom_sites_solution_primary     direct
_atom_sites_solution_secondary     difmap
_refine_ls_shift/su_max     0.000
_refine_ls_shift/su_mean     0.000
_refine_diff_density_max     0.205
_refine_diff_density_min     -0.198
_refine_ls_extinction_method     'SHELXL97 (Sheldrick, 2008)'
_refine_ls_extinction_coef     0.0052(11)
_refine_ls_extinction_expression
                                  'Fc^*^=kFc[1+0.001xFc^2^\l^3^/sin(2\q)]^-1/4^'
loop_
    _atom_type_symbol
    _atom_type_description
    _atom_type_scat_dispersion_real
    _atom_type_scat_dispersion_imag
    _atom_type_scat_source
    'C' 'C' 0.0033 0.0016
                         'International Tables Vol C Tables 4.2.6.8 and 6.1.1.4'
    'H' 'H' 0.0000 0.0000
                         'International Tables Vol C Tables 4.2.6.8 and 6.1.1.4'
    'N' 'N' 0.0061 0.0033
                         'International Tables Vol C Tables 4.2.6.8 and 6.1.1.4'
    'O' 'O' 0.0106 0.0060
                         'International Tables Vol C Tables 4.2.6.8 and 6.1.1.4'
    'Cl' 'Cl' 0.1484 0.1585
                         'International Tables Vol C Tables 4.2.6.8 and 6.1.1.4'
_computing_data_collection     'APEX2 (Bruker, 2007)'
_computing_cell_refinement     'SAINT (Bruker, 2007)'
_computing_data_reduction     'SAINT (Bruker, 2007)'
_computing_structure_solution     'SHELXS97 (Sheldrick, 2008)'
_computing_structure_refinement     'SHELXL97 (Sheldrick, 2008)'
_computing_molecular_graphics
                  'ORTEP-3 for Windows (Farrugia, 1997) and PLATON (Spek, 2009)'
_computing_publication_material
;
WinGX (Farrugia, 1999) and PLATON (Spek, 2009)
;
loop_
    _atom_site_type_symbol
    _atom_site_label
    _atom_site_fract_x
    _atom_site_fract_y
    _atom_site_fract_z
    _atom_site_U_iso_or_equiv
    _atom_site_thermal_displace_type
    _atom_site_calc_flag
    _atom_site_refinement_flags
    _atom_site_occupancy
    Cl Cl1 0.22460(4) 0.33171(7) 0.07550(3) 0.0665(2) Uani . . 1.000
    O O1 -0.01235(10) 0.22583(15) 0.03185(6) 0.0435(4) Uani . . 1.000
    O O2 -0.11363(11) 0.44211(18) 0.06754(7) 0.0586(5) Uani . . 1.000
    N N1 0.64467(14) 0.4356(2) 0.04653(7) 0.0368(5) Uani . . 1.000
    C C1 0.59953(15) 0.4607(2) 0.15510(8) 0.0376(5) Uani . . 1.000
    C C2 0.69962(18) 0.4421(3) 0.19030(10) 0.0519(7) Uani . . 1.000
    C C3 0.7096(2) 0.5291(3) 0.24323(11) 0.0684(9) Uani . . 1.000
    C C4 0.6222(3) 0.6365(3) 0.26080(10) 0.0693(9) Uani . . 1.000
    C C5 0.5239(2) 0.6594(3) 0.22598(11) 0.0634(8) Uani . . 1.000
    C C6 0.51145(17) 0.5705(2) 0.17352(9) 0.0492(6) Uani . . 1.000
    C C7 0.58321(18) 0.3615(2) 0.09867(9) 0.0495(7) Uani . . 1.000
    C C8 0.08928(14) 0.4447(2) 0.08390(9) 0.0436(6) Uani . . 1.000
    C C9 -0.02110(14) 0.3609(2) 0.05846(7) 0.0333(5) Uani . . 1.000
    H H1A 0.6185(16) 0.540(2) 0.0418(8) 0.0442 Uiso . . 1.000
    H H1B 0.6233(17) 0.376(2) 0.0159(9) 0.0442 Uiso . . 1.000
    H H1C 0.7280(18) 0.436(2) 0.0517(8) 0.0442 Uiso . . 1.000
    H H2 0.76068 0.37060 0.17840 0.0623 Uiso . . 1.000
    H H3 0.77687 0.51420 0.26716 0.0821 Uiso . . 1.000
    H H4 0.62979 0.69415 0.29664 0.0832 Uiso . . 1.000
    H H5 0.46510 0.73487 0.23747 0.0761 Uiso . . 1.000
    H H6 0.44308 0.58455 0.15031 0.0590 Uiso . . 1.000
    H H7A 0.49832 0.35274 0.08999 0.0593 Uiso . . 1.000
    H H7B 0.61368 0.24974 0.10502 0.0593 Uiso . . 1.000
    H H8A 0.07616 0.46464 0.12616 0.0523 Uiso . . 1.000
    H H8B 0.09865 0.55221 0.06471 0.0523 Uiso . . 1.000
loop_
    _atom_site_aniso_label
    _atom_site_aniso_U_11
    _atom_site_aniso_U_22
    _atom_site_aniso_U_33
    _atom_site_aniso_U_12
    _atom_site_aniso_U_13
    _atom_site_aniso_U_23
    Cl1 0.0303(3) 0.0642(4) 0.1049(5) 0.0065(2) -0.0105(3) -0.0122(3)
    O1 0.0383(7) 0.0417(7) 0.0504(7) -0.0084(5) 0.0054(5) -0.0141(6)
    O2 0.0301(7) 0.0623(10) 0.0834(11) 0.0074(6) -0.0015(6) -0.0179(8)
    N1 0.0312(7) 0.0368(9) 0.0424(9) 0.0039(7) -0.0020(7) -0.0106(7)
    C1 0.0378(9) 0.0337(9) 0.0412(10) -0.0065(8) 0.0030(8) 0.0045(8)
    C2 0.0450(11) 0.0533(13) 0.0573(13) 0.0005(9) -0.0035(9) 0.0111(10)
    C3 0.0693(15) 0.0801(17) 0.0558(14) -0.0243(14) -0.0217(12) 0.0170(13)
    C4 0.105(2) 0.0624(16) 0.0404(12) -0.0273(15) 0.0086(13) -0.0014(10)
    C5 0.0784(16) 0.0544(14) 0.0575(13) 0.0027(12) 0.0264(13) -0.0040(11)
    C6 0.0416(10) 0.0540(12) 0.0519(11) 0.0062(9) 0.0067(9) 0.0063(9)
    C7 0.0511(11) 0.0411(11) 0.0562(12) -0.0094(9) 0.0043(10) -0.0049(9)
    C8 0.0320(8) 0.0410(11) 0.0577(11) 0.0024(8) -0.0047(8) -0.0138(9)
    C9 0.0293(8) 0.0355(10) 0.0350(9) -0.0021(7) 0.0009(7) -0.0020(8)
_geom_special_details
;
Bond distances, angles <i>etc</i>. have been calculated using the rounded
fractional coordinates. All su's are estimated from the variances of the
(full) variance-covariance matrix. The cell e.s.d.'s are taken into account in
the estimation of distances, angles and torsion angles
;
loop_
    _geom_bond_atom_site_label_1
    _geom_bond_atom_site_label_2
    _geom_bond_site_symmetry_1
    _geom_bond_site_symmetry_2
    _geom_bond_distance
    _geom_bond_publ_flag
    Cl1 C8 . . 1.7723(17) no
    O1 C9 . . 1.241(2) no
    O2 C9 . . 1.239(2) no
    N1 C7 . . 1.478(3) no
    N1 H1A . . 0.894(16) no
    N1 H1B . . 0.869(19) no
    N1 H1C . . 0.94(2) no
    C1 C6 . . 1.384(2) no
    C1 C2 . . 1.375(3) no
    C1 C7 . . 1.504(3) no
    C2 C3 . . 1.379(3) no
    C3 C4 . . 1.360(4) no
    C4 C5 . . 1.358(4) no
    C5 C6 . . 1.381(3) no
    C2 H2 . . 0.9300 no
    C3 H3 . . 0.9300 no
    C4 H4 . . 0.9300 no
    C5 H5 . . 0.9300 no
    C6 H6 . . 0.9300 no
    C7 H7A . . 0.9700 no
    C7 H7B . . 0.9700 no
    C8 C9 . . 1.515(2) no
    C8 H8A . . 0.9700 no
    C8 H8B . . 0.9700 no
loop_
    _geom_contact_atom_site_label_1
    _geom_contact_atom_site_label_2
    _geom_contact_distance
    _geom_contact_site_symmetry_1
    _geom_contact_site_symmetry_2
    _geom_contact_publ_flag
    Cl1 O1 2.9455(13) . . no
    Cl1 H7A 3.0800 . . no
    Cl1 H1B 2.871(19) . 3_455 no
    Cl1 H8B 3.0000 . 7_545 no
    O1 Cl1 2.9455(13) . . no
    O1 N1 2.798(2) . 3_455 no
    O1 C7 3.187(2) . 3_455 no
    O1 C7 3.379(2) . 7_545 no
    O1 N1 2.779(2) . 7_545 no
    O1 C6 3.406(2) . 7_545 no
    O2 N1 2.740(2) . 1_455 no
    O1 H7A 2.8000 . 3_455 no
    O1 H1A 1.919(17) . 7_545 no
    O1 H1B 2.026(19) . 3_455 no
    O2 H1C 1.80(2) . 1_455 no
    O2 H2 2.9100 . 1_455 no
    O2 H7B 2.6100 . 7_555 no
    N1 O1 2.779(2) . 7_555 no
    N1 O2 2.740(2) . 1_655 no
    N1 O1 2.798(2) . 3_555 no
    C2 C4 3.531(4) . 7_645 no
    C4 C2 3.531(4) . 7_655 no
    C6 O1 3.406(2) . 7_555 no
    C6 C9 3.475(2) . 7_555 no
    C7 O1 3.379(2) . 7_555 no
    C7 O1 3.187(2) . 3_555 no
    C9 C9 3.472(2) . 5_565 no
    C9 C6 3.475(2) . 7_545 no
    C1 H5 3.1000 . 4_645 no
    C2 H5 2.9600 . 4_645 no
    C3 H5 3.0900 . 4_645 no
    C4 H2 2.9400 . 7_655 no
    C4 H8A 2.9300 . 6_555 no
    C5 H3 3.0000 . 6_455 no
    C6 H3 2.9700 . 6_455 no
    C9 H1C 2.87(2) . 1_455 no
    C9 H1B 2.998(18) . 3_455 no
    C9 H1A 2.822(16) . 7_545 no
    C9 H8B 2.9700 . 5_565 no
    H1A O1 1.919(17) . 7_555 no
    H1A C9 2.822(16) . 7_555 no
    H1B Cl1 2.871(19) . 3_555 no
    H1B O1 2.026(19) . 3_555 no
    H1B C9 2.998(18) . 3_555 no
    H1C O2 1.80(2) . 1_655 no
    H1C C9 2.87(2) . 1_655 no
    H2 H7B 2.5200 . . no
    H2 O2 2.9100 . 1_655 no
    H2 C4 2.9400 . 7_645 no
    H3 C6 2.9700 . 6_555 no
    H3 C5 3.0000 . 6_555 no
    H4 H8A 2.6000 . 6_555 no
    H5 C2 2.9600 . 4_655 no
    H5 C3 3.0900 . 4_655 no
    H5 C1 3.1000 . 4_655 no
    H6 H7A 2.3800 . . no
    H7A Cl1 3.0800 . . no
    H7A H6 2.3800 . . no
    H7A O1 2.8000 . 3_555 no
    H7B H2 2.5200 . . no
    H7B O2 2.6100 . 7_545 no
    H8A C4 2.9300 . 6_455 no
    H8A H4 2.6000 . 6_455 no
    H8B C9 2.9700 . 5_565 no
    H8B Cl1 3.0000 . 7_555 no
loop_
    _geom_angle_atom_site_label_1
    _geom_angle_atom_site_label_2
    _geom_angle_atom_site_label_3
    _geom_angle_site_symmetry_1
    _geom_angle_site_symmetry_2
    _geom_angle_site_symmetry_3
    _geom_angle
    _geom_angle_publ_flag
    H1B N1 H1C . . . 111.8(16) no
    C7 N1 H1C . . . 111.4(11) no
    C7 N1 H1A . . . 108.6(12) no
    C7 N1 H1B . . . 105.8(12) no
    H1A N1 H1B . . . 109.5(16) no
    H1A N1 H1C . . . 109.6(15) no
    C2 C1 C7 . . . 121.44(17) no
    C2 C1 C6 . . . 118.44(18) no
    C6 C1 C7 . . . 120.10(16) no
    C1 C2 C3 . . . 120.2(2) no
    C2 C3 C4 . . . 120.7(2) no
    C3 C4 C5 . . . 120.0(2) no
    C4 C5 C6 . . . 119.9(2) no
    C1 C6 C5 . . . 120.74(18) no
    N1 C7 C1 . . . 113.14(14) no
    C1 C2 H2 . . . 120.00 no
    C3 C2 H2 . . . 120.00 no
    C2 C3 H3 . . . 120.00 no
    C4 C3 H3 . . . 120.00 no
    C3 C4 H4 . . . 120.00 no
    C5 C4 H4 . . . 120.00 no
    C4 C5 H5 . . . 120.00 no
    C6 C5 H5 . . . 120.00 no
    C1 C6 H6 . . . 120.00 no
    C5 C6 H6 . . . 120.00 no
    N1 C7 H7A . . . 109.00 no
    N1 C7 H7B . . . 109.00 no
    C1 C7 H7A . . . 109.00 no
    C1 C7 H7B . . . 109.00 no
    H7A C7 H7B . . . 108.00 no
    Cl1 C8 C9 . . . 115.23(12) no
    O1 C9 O2 . . . 127.19(15) no
    O1 C9 C8 . . . 120.28(14) no
    O2 C9 C8 . . . 112.53(14) no
    Cl1 C8 H8A . . . 108.00 no
    Cl1 C8 H8B . . . 108.00 no
    C9 C8 H8A . . . 108.00 no
    C9 C8 H8B . . . 108.00 no
    H8A C8 H8B . . . 108.00 no
loop_
    _geom_torsion_atom_site_label_1
    _geom_torsion_atom_site_label_2
    _geom_torsion_atom_site_label_3
    _geom_torsion_atom_site_label_4
    _geom_torsion_site_symmetry_1
    _geom_torsion_site_symmetry_2
    _geom_torsion_site_symmetry_3
    _geom_torsion_site_symmetry_4
    _geom_torsion
    _geom_torsion_publ_flag
    C6 C1 C2 C3 . . . . 1.3(3) no
    C7 C1 C2 C3 . . . . -177.00(19) no
    C2 C1 C6 C5 . . . . 0.1(3) no
    C7 C1 C6 C5 . . . . 178.42(18) no
    C2 C1 C7 N1 . . . . -83.7(2) no
    C6 C1 C7 N1 . . . . 98.1(2) no
    C1 C2 C3 C4 . . . . -1.3(4) no
    C2 C3 C4 C5 . . . . -0.2(4) no
    C3 C4 C5 C6 . . . . 1.6(4) no
    C4 C5 C6 C1 . . . . -1.6(3) no
    Cl1 C8 C9 O1 . . . . -2.8(2) no
    Cl1 C8 C9 O2 . . . . 177.43(13) no
loop_
    _geom_hbond_atom_site_label_D
    _geom_hbond_atom_site_label_H
    _geom_hbond_atom_site_label_A
    _geom_hbond_site_symmetry_A
    _geom_hbond_distance_DH
    _geom_hbond_distance_HA
    _geom_hbond_distance_DA
    _geom_hbond_angle_DHA
    _geom_hbond_publ_flag
    N1 H1A O1 7_555 0.894(16) 1.919(17) 2.779(2) 160.9(16) yes
    N1 H1B O1 3_555 0.869(19) 2.026(19) 2.798(2) 147.5(17) yes
    N1 H1C O2 1_655 0.94(2) 1.80(2) 2.740(2) 175.5(16) yes
    C5 H5 Cg1 4_655 0.93 2.93 3.777 152.00 yes
