# Supplementary material for: Phenyl­methanaminium chloro­acetate
Source: Acta Crystallogr Sect E Struct Rep Online. 2009 May 20;65(Pt 6):o1312. doi: 10.1107/S1600536809017802 (PMC2969526; doi:10.1107/S1600536809017802)
Supplement: Supplementary file 2 [file e-65-o1312-Isup2.hkl]

#
# h,k,l, Fc-squared, Fo-squared, sigma(Fo-squared) and status flag
#
data_I
_shelx_title ' RX35 in Pbca'
_shelx_refln_list_code          4
_shelx_F_calc_maximum      287.20
_exptl_crystal_F_000       848.00
_reflns_d_resolution_high  0.7494
 
loop_
 _symmetry_equiv_pos_as_xyz
 'x, y, z'
 '-x+1/2, -y, z+1/2'
 '-x, y+1/2, -z+1/2'
 'x+1/2, -y+1/2, -z'
 '-x, -y, -z'
 'x-1/2, y, -z-1/2'
 'x, -y-1/2, z-1/2'
 '-x-1/2, y-1/2, z'
 
_cell_length_a    11.1653
_cell_length_b     8.0295
_cell_length_c    22.3714
_cell_angle_alpha  90.000
_cell_angle_beta   90.000
_cell_angle_gamma  90.000
 
_shelx_F_squared_multiplier     1.000
 
loop_
 _refln_index_h
 _refln_index_k
 _refln_index_l
 _refln_F_squared_calc
 _refln_F_squared_meas
 _refln_F_squared_sigma
 _refln_observed_status
   2   0   0     2045.84     2077.54     29.44 o
   4   0   0     3193.27     3110.45     45.02 o
   6   0   0      736.18      733.37     18.62 o
   8   0   0     4562.30     4149.64    177.23 o
  10   0   0     2106.47     2091.25     82.60 o
  12   0   0       29.21       13.91     11.25 o
  14   0   0      223.15      232.32     32.90 o
   2   1   0     1060.86     1019.27     10.97 o
   4   1   0     4620.35     4832.36     50.89 o
   6   1   0      680.34      697.49     20.40 o
   8   1   0     5530.62     5319.53     70.36 o
  10   1   0       11.07       15.57      6.97 o
  12   1   0     1545.68     1595.30     34.12 o
  14   1   0       74.67       80.29     12.68 o
   0   2   0     6582.84     5901.49    109.13 o
   2   2   0      978.09     1010.15     18.22 o
   4   2   0    12708.74    13423.87    159.70 o
   6   2   0      514.99      543.21      9.35 o
   8   2   0       61.17       76.06      5.44 o
  10   2   0      131.91      126.71     10.59 o
  12   2   0        1.76       -1.61      7.77 o
  14   2   0       64.64       44.36     13.07 o
   2   3   0      956.46      941.74     15.85 o
   4   3   0       17.47       28.38      3.50 o
   6   3   0       25.26       10.20      3.59 o
   8   3   0       17.10        7.03      7.14 o
  10   3   0      248.24      203.91      8.46 o
  12   3   0       39.19       39.06      7.18 o
  14   3   0       47.20       84.96     24.77 o
   0   4   0     1578.27     1548.90     51.19 o
   2   4   0       48.82       42.78      3.61 o
   4   4   0      160.53      162.02      5.26 o
   6   4   0      126.43      121.70      7.83 o
   8   4   0       59.98       59.46      9.61 o
  10   4   0      119.60      123.34     13.36 o
  12   4   0        4.56        0.74     10.47 o
   2   5   0      242.11      269.65      7.57 o
   4   5   0      274.60      264.57     10.57 o
   6   5   0      509.56      535.30     16.36 o
   8   5   0      678.37      723.10     24.66 o
  10   5   0      348.75      359.10     20.03 o
   0   6   0      166.90      146.36     11.54 o
   2   6   0      985.32     1131.38     45.31 o
   4   6   0     1061.93     1027.36     30.53 o
   6   6   0      716.02      706.40     38.53 o
   8   6   0        0.81       -1.84      7.61 o
  10   6   0        0.40        3.07      7.21 o
   2   7   0      299.86      270.03     18.67 o
   4   7   0       85.02       67.15     15.63 o
   6   7   0      145.66      140.46     19.86 o
   8   7   0      202.04      237.73     26.00 o
  10   7   0      129.12      115.00     21.91 o
   0   8   0      587.55      491.65     33.53 o
   2   8   0      223.56      209.42     18.87 o
   4   8   0       46.17       39.17     13.99 o
   6   8   0        7.41       -7.64      9.96 o
   8   8   0       10.34       31.80     15.63 o
   2   9   0        0.09        3.83     11.63 o
   4   9   0       41.60       34.73     17.13 o
   6   9   0       34.10       13.85     14.74 o
   8   9   0       55.44      100.66     22.66 o
   0  10   0      712.51      741.68     47.53 o
   2  10   0       17.81        0.82     14.67 o
   4  10   0        9.69       15.22     15.90 o
   1   1   1       21.17       12.06      0.90 o
   2   1   1    16798.56    17032.70    132.46 o
   3   1   1        1.20       14.77      1.46 o
   4   1   1      322.70      325.25      4.76 o
   5   1   1      123.07      148.34      4.71 o
   6   1   1     1027.62     1096.49     13.10 o
   7   1   1     1162.59     1181.63     14.59 o
   8   1   1      752.06      741.63     12.15 o
   9   1   1      857.52      830.45     14.38 o
  10   1   1       81.40       86.81      5.94 o
  11   1   1       88.82       84.02      6.49 o
  12   1   1        0.02       -5.38      5.38 o
  13   1   1        0.05       -2.56      6.39 o
  14   1   1       65.95       75.68      9.61 o
   0   2   1     1618.45     1673.21     24.52 o
   1   2   1       15.64       14.91      1.39 o
   2   2   1     5038.59     5320.73     54.09 o
   3   2   1    11492.20    11877.10    111.40 o
   4   2   1       55.52       80.57      3.33 o
   5   2   1     2883.53     3013.66     24.48 o
   6   2   1     1824.74     1844.02     16.63 o
   7   2   1       78.98       64.68      3.40 o
   8   2   1       19.67       19.56      4.25 o
   9   2   1       24.79       21.81      4.33 o
  10   2   1       29.23       32.70      4.89 o
  11   2   1       16.19        3.08      4.68 o
  12   2   1        6.24       12.11      7.30 o
  13   2   1       43.92       37.74      7.04 o
  14   2   1        8.24       14.25      7.66 o
   1   3   1      121.48      141.39      4.24 o
   2   3   1      214.01      233.16      4.63 o
   3   3   1     1443.57     1493.57     13.83 o
   4   3   1       21.20       26.95      2.27 o
   5   3   1     3451.74     3524.86     34.36 o
   6   3   1       33.19       28.47      4.31 o
   7   3   1      785.75      737.45     11.93 o
   8   3   1       54.32       56.35      4.86 o
   9   3   1      630.75      622.92      9.49 o
  10   3   1      231.33      212.90      8.56 o
  11   3   1     1018.72     1033.00     17.62 o
  12   3   1      134.60      127.38      8.67 o
  13   3   1      206.60      199.61     19.71 o
  14   3   1       17.73       31.48     14.71 o
   0   4   1      546.63      618.35     13.48 o
   1   4   1     7211.27     7021.29     76.89 o
   2   4   1      579.67      586.50      7.99 o
   3   4   1      787.16      731.34      9.75 o
   4   4   1     2201.38     2335.21     21.95 o
   5   4   1        1.78        1.65      2.66 o
   6   4   1       15.98       13.30      3.71 o
   7   4   1      353.44      368.43      9.73 o
   8   4   1        1.45       -1.06      3.94 o
   9   4   1      213.30      170.58      9.73 o
  10   4   1       25.44       37.38      7.21 o
  11   4   1       98.98       80.88      9.17 o
  12   4   1        0.73       -7.18      7.18 o
  13   4   1      169.82      207.88     20.87 o
   1   5   1       83.70      103.52      4.09 o
   2   5   1        7.06       -0.59      2.91 o
   3   5   1      795.11      770.40     12.80 o
   4   5   1       17.01       19.82      3.53 o
   5   5   1       30.34       32.82      3.18 o
   6   5   1      118.11      116.41      4.82 o
   7   5   1      392.61      365.24     11.18 o
   8   5   1      134.68      122.56      7.92 o
   9   5   1       16.32       14.99      5.72 o
  10   5   1       59.46       64.18      8.06 o
  11   5   1      176.35      170.97     15.89 o
  12   5   1        6.61      -16.72     16.72 o
  13   5   1       32.78       44.77     22.93 o
   0   6   1      236.75      223.34     13.44 o
   1   6   1       43.63       58.04      4.61 o
   2   6   1       41.99       48.43      4.21 o
   3   6   1       29.53       34.14      4.67 o
   4   6   1      559.89      576.57     15.41 o
   5   6   1      405.66      427.29     20.45 o
   6   6   1       71.84       72.01     10.74 o
   7   6   1      133.68      130.90      6.43 o
   8   6   1        1.19       -3.73      3.73 o
   9   6   1        5.94        4.17      4.75 o
  10   6   1       22.38       10.61      5.91 o
   1   7   1      172.34      175.01     10.81 o
   2   7   1        7.98       12.77      3.69 o
   3   7   1       72.74       85.73     11.89 o
   4   7   1       20.64       15.67      8.05 o
   5   7   1      966.36      987.51     33.79 o
   6   7   1       17.33       15.62      8.81 o
   7   7   1      203.08      213.86     17.26 o
   8   7   1       45.42       65.42     12.21 o
   9   7   1       54.43       64.36     12.55 o
  10   7   1        2.45        5.32      9.76 o
  11   7   1       57.17       43.37     12.98 o
   0   8   1      134.50      124.75     13.20 o
   1   8   1       70.56       71.39      8.01 o
   2   8   1        0.55       -0.30      5.53 o
   3   8   1      327.33      365.39     36.28 o
   4   8   1        1.11       -6.71      7.50 o
   5   8   1        8.19       19.74      9.72 o
   6   8   1       45.40       58.82     12.33 o
   7   8   1       42.49       39.46     11.67 o
   8   8   1        6.89       17.38     10.60 o
   9   8   1        0.24       -2.03     25.35 o
   1   9   1       48.85       43.19      7.88 o
   2   9   1       81.20       73.17      8.87 o
   3   9   1       13.74        3.78      8.85 o
   4   9   1        3.18        1.85      8.87 o
   5   9   1       23.97       38.39     11.79 o
   6   9   1       29.68       33.05     11.75 o
   7   9   1       71.34       61.23     14.56 o
   8   9   1       32.05        9.35     11.84 o
   0  10   1        3.28        5.84     10.82 o
   1  10   1       19.85       24.57      8.36 o
   2  10   1       86.98       91.62     12.38 o
   3  10   1        4.86        0.32     11.19 o
   4  10   1        0.15        7.52     10.90 o
   5  10   1       74.58       92.71     15.70 o
   1   0   2      283.94      244.86      4.79 o
   2   0   2      427.20      553.42      7.90 o
   3   0   2    18844.34    19920.95    198.12 o
   4   0   2        1.02        3.20      2.60 o
   5   0   2     2040.84     2090.82     29.58 o
   6   0   2      195.91      175.50      6.92 o
   7   0   2      283.90      276.45      9.72 o
   8   0   2     1660.35     1545.70     26.18 o
   9   0   2      127.41      128.82      8.23 o
  10   0   2       16.13       20.85      6.86 o
  11   0   2      318.86      297.11     13.74 o
  12   0   2       10.90       -4.78      7.05 o
  13   0   2      298.40      275.39     14.91 o
  14   0   2       58.96       68.42     11.26 o
   1   1   2     2448.78     2701.06     22.55 o
   2   1   2     3224.16     3134.30     23.92 o
   3   1   2      936.49      902.94      8.70 o
   4   1   2     1125.61     1165.33     11.36 o
   5   1   2     5283.98     5431.71     44.03 o
   6   1   2       32.60       43.58      3.16 o
   7   1   2      280.71      269.68      6.55 o
   8   1   2      935.91      908.00     12.99 o
   9   1   2     1678.57     1628.71     20.92 o
  10   1   2      112.19      119.06      6.64 o
  11   1   2      376.47      362.11     10.46 o
  12   1   2      560.18      538.44     18.95 o
  13   1   2      175.00      162.76      9.89 o
  14   1   2       29.80       36.78      7.91 o
   0   2   2     3857.18     4256.50     56.86 o
   1   2   2     7677.55     7642.45     87.40 o
   2   2   2      638.91      577.09      6.25 o
   3   2   2      891.97      846.09     10.97 o
   4   2   2    10640.13    11198.10     90.27 o
   5   2   2       40.44       54.16      2.36 o
   6   2   2      239.71      269.73      4.94 o
   7   2   2      403.44      386.97      6.51 o
   8   2   2        0.10       -2.58      2.58 o
   9   2   2        7.13        2.21      3.84 o
  10   2   2      284.93      247.85      8.31 o
  11   2   2      142.99      152.24      7.35 o
  12   2   2        0.50       -1.82      5.70 o
  13   2   2       72.02       67.89      8.83 o
  14   2   2       45.97       33.06      8.48 o
   1   3   2      231.75      244.83      5.30 o
   2   3   2      431.27      393.35      6.35 o
   3   3   2      716.35      767.81      9.00 o
   4   3   2       10.41        8.40      2.67 o
   5   3   2      232.84      206.01      5.42 o
   6   3   2       27.62       26.96      3.56 o
   7   3   2       43.97       44.59      4.32 o
   8   3   2      373.91      364.85      8.61 o
   9   3   2       56.56       49.51      3.99 o
  10   3   2        6.90        3.54      3.61 o
  11   3   2       16.46       16.15      5.80 o
  12   3   2       29.93       41.31      6.54 o
  13   3   2        3.96        1.42     13.31 o
  14   3   2       62.75       67.78     16.33 o
   0   4   2        1.98       -2.40      3.57 o
   1   4   2      362.61      379.66      7.37 o
   2   4   2     1917.07     1996.17     22.91 o
   3   4   2      731.39      747.57     10.91 o
   4   4   2      148.60      152.10      4.09 o
   5   4   2        4.42       11.83      2.92 o
   6   4   2      437.44      437.63     11.15 o
   7   4   2      179.26      161.31      8.93 o
   8   4   2       44.82       44.37      5.43 o
   9   4   2        2.39        0.42      5.32 o
  10   4   2        8.44       14.40      6.51 o
  11   4   2        0.15       -1.27      6.50 o
  12   4   2        7.22       -0.84      7.49 o
  13   4   2        9.23       28.93     14.45 o
   1   5   2      157.47      122.13      6.05 o
   2   5   2      581.27      607.23     10.69 o
   3   5   2      590.85      604.06     14.11 o
   4   5   2       15.42       11.57      3.35 o
   5   5   2     1225.52     1206.93     14.28 o
   6   5   2       89.37       84.09      4.36 o
   7   5   2      169.22      160.14      7.21 o
   8   5   2      443.87      431.72     13.24 o
   9   5   2      107.40      132.67      8.68 o
  10   5   2      222.67      225.03     11.55 o
  11   5   2      405.98      374.56     28.40 o
  12   5   2        0.12      -15.97     18.90 o
  13   5   2       31.65       53.16     23.13 o
   0   6   2       50.94       59.81      8.63 o
   1   6   2     1135.38     1104.14     19.02 o
   2   6   2      571.42      592.15     13.21 o
   3   6   2      694.43      698.87     14.71 o
   4   6   2      415.59      418.70     12.91 o
   5   6   2       27.53       19.86      7.72 o
   6   6   2       77.49      112.82     12.15 o
   7   6   2       32.54       39.02      4.23 o
   8   6   2       20.76       13.40      4.49 o
   9   6   2       98.41       82.99      7.33 o
  10   6   2        4.48        1.79      5.30 o
  11   6   2       38.37       40.47     16.86 o
   1   7   2        3.75        8.90      4.84 o
   2   7   2        8.73        4.89      4.19 o
   3   7   2       35.81       29.29      7.24 o
   4   7   2       23.38       29.92     12.90 o
   5   7   2       73.20       78.13     14.33 o
   6   7   2      287.14      268.36     18.21 o
   7   7   2      167.58      189.67     24.40 o
   8   7   2        3.09       14.99      9.28 o
   9   7   2       88.99       89.07      7.52 o
  10   7   2       74.70       74.29     17.88 o
  11   7   2       59.30       45.59     12.96 o
   0   8   2       34.85       26.28      9.59 o
   1   8   2        6.83        2.88      5.52 o
   2   8   2      171.58      164.29     13.53 o
   3   8   2        3.38       10.38      6.91 o
   4   8   2      200.64      183.82     16.14 o
   5   8   2      213.22      198.54     21.40 o
   6   8   2       44.72       50.88     12.08 o
   7   8   2        0.09       -1.58      9.26 o
   8   8   2       20.21       32.70     11.75 o
   9   8   2       26.13       15.86     10.63 o
   1   9   2       24.61       26.69      7.39 o
   2   9   2        0.21        0.94      6.85 o
   3   9   2        5.26        3.79     10.95 o
   4   9   2        6.10       16.03      9.89 o
   5   9   2       43.40       43.85     12.41 o
   6   9   2        6.10        2.71      9.65 o
   7   9   2       35.57       33.46     12.69 o
   8   9   2       25.62        9.71     11.82 o
   0  10   2       21.86       41.07     12.62 o
   1  10   2        9.24       13.31      7.77 o
   2  10   2        0.03        9.82      8.60 o
   3  10   2       38.24       61.29     13.29 o
   4  10   2        0.31       -8.92      8.92 o
   5  10   2        4.95       10.27     11.13 o
   1   1   3     6854.78     7112.20     60.38 o
   2   1   3      190.39      121.61      2.57 o
   3   1   3      673.02      626.19      7.06 o
   4   1   3       20.26       24.98      2.03 o
   5   1   3      355.89      316.51      5.41 o
   6   1   3       41.24       32.90      3.03 o
   7   1   3      325.56      325.80      7.06 o
   8   1   3      657.46      637.42     10.62 o
   9   1   3      590.64      564.22     11.23 o
  10   1   3       47.45       50.38      5.19 o
  11   1   3      146.67      159.02      7.77 o
  12   1   3      655.63      623.92     14.24 o
  13   1   3       17.07        9.66      6.70 o
  14   1   3      244.69      239.98     11.84 o
   0   2   3    82486.21    79429.11   3515.55 o
   1   2   3      682.15      691.33      6.50 o
   2   2   3       91.80      117.65      3.48 o
   3   2   3      514.26      505.16      7.74 o
   4   2   3       75.53       53.86      2.57 o
   5   2   3      125.77      126.04      3.36 o
   6   2   3     1440.73     1433.96     13.76 o
   7   2   3      229.00      225.96      7.36 o
   8   2   3      922.26      894.84     13.99 o
   9   2   3      350.64      364.06      9.27 o
  10   2   3       57.52       65.35      5.44 o
  11   2   3        7.33        6.14      4.65 o
  12   2   3       35.52       40.47      6.49 o
  13   2   3        3.68        6.11      6.50 o
  14   2   3       62.81       82.35      9.68 o
   1   3   3      202.19      250.66      4.82 o
   2   3   3       94.64       95.98      2.41 o
   3   3   3       74.37       72.72      2.78 o
   4   3   3     3053.74     3011.73     29.14 o
   5   3   3       72.66       75.20      4.16 o
   6   3   3     1874.58     1916.40     25.66 o
   7   3   3        1.73       -1.37      3.17 o
   8   3   3     3292.90     3173.48     34.87 o
   9   3   3       63.68       54.21      4.22 o
  10   3   3      556.71      546.18     11.20 o
  11   3   3      119.72      123.84      8.01 o
  12   3   3      571.07      628.59     20.72 o
  13   3   3       21.77       26.84      7.83 o
  14   3   3       53.79       62.31     32.69 o
   0   4   3        7.84        1.97      3.52 o
   1   4   3       32.15       32.82      2.75 o
   2   4   3     1598.60     1665.73     22.09 o
   3   4   3       14.84       16.69      2.06 o
   4   4   3     4648.40     4493.22     44.59 o
   5   4   3       16.48       20.71      2.80 o
   6   4   3      180.86      165.99      6.45 o
   7   4   3        0.69        2.81      3.24 o
   8   4   3       34.43       23.30      4.92 o
   9   4   3      315.42      307.74     12.54 o
  10   4   3       10.09       10.07      8.58 o
  11   4   3       12.76       15.47      7.21 o
  12   4   3       70.28       65.03      9.69 o
  13   4   3        0.63        9.92     14.09 o
   1   5   3      217.39      211.67      6.90 o
   2   5   3       40.63       38.10      3.65 o
   3   5   3      492.19      494.96     11.12 o
   4   5   3      139.42      138.14      6.15 o
   5   5   3      289.90      276.23      6.08 o
   6   5   3      186.22      166.78      5.66 o
   7   5   3       69.46       73.64      6.00 o
   8   5   3       70.50       74.98      7.00 o
   9   5   3       11.47       15.61      8.62 o
  10   5   3      266.56      252.87     13.74 o
  11   5   3       24.62       39.40      9.19 o
  12   5   3        1.89       13.24     20.13 o
  13   5   3        0.02      -11.87     19.58 o
   0   6   3        1.77       12.91      4.89 o
   1   6   3        6.53       10.61      3.72 o
   2   6   3      445.83      416.32     10.88 o
   3   6   3       17.54       21.07      4.87 o
   4   6   3      427.51      419.82     13.01 o
   5   6   3       44.19       42.54      8.97 o
   6   6   3      126.54      129.12     12.73 o
   7   6   3        8.33        4.52      3.25 o
   8   6   3       14.76        2.33      4.15 o
   9   6   3       16.41        9.57      4.99 o
  10   6   3       12.73        4.49      5.52 o
  11   6   3       69.74       71.11     18.02 o
   1   7   3       73.82       65.73      7.10 o
   2   7   3       28.14       25.57      6.91 o
   3   7   3       36.41       37.70      7.48 o
   4   7   3       54.08       57.61     10.31 o
   5   7   3        8.15       14.00      8.19 o
   6   7   3        4.52        0.37      8.07 o
   7   7   3       27.40       25.67      9.18 o
   8   7   3      264.78      291.99     19.99 o
   9   7   3        0.04        4.95      5.60 o
  10   7   3        4.45        0.65      9.59 o
  11   7   3        4.76       -0.35      9.91 o
   0   8   3     1333.77     1361.35     41.26 o
   1   8   3       42.77       46.46      7.53 o
   2   8   3        1.28       -5.13      7.02 o
   3   8   3        4.99        8.45      6.80 o
   4   8   3      218.37      203.58     16.46 o
   5   8   3        0.13       -2.38      8.50 o
   6   8   3       56.62       67.82     12.94 o
   7   8   3       70.73       81.76     20.68 o
   8   8   3       48.50       78.19     13.75 o
   9   8   3       23.75        8.50     10.61 o
   1   9   3      109.83      119.47     10.37 o
   2   9   3       42.66       46.50     14.00 o
   3   9   3       27.62       17.45     10.27 o
   4   9   3       40.33       49.32     12.18 o
   5   9   3       37.38       39.30     12.09 o
   6   9   3        2.35        7.04     10.13 o
   7   9   3        0.03       20.37     10.84 o
   0  10   3       56.73       42.70     14.33 o
   1  10   3        4.76       -0.32      7.93 o
   2  10   3       22.29       24.93      9.79 o
   3  10   3       38.92       41.78     13.50 o
   4  10   3       11.90        9.93     10.88 o
   5  10   3        0.07       -3.61     10.39 o
   0   0   4     1593.02     1429.62     21.29 o
   1   0   4     6337.60     6620.08     62.02 o
   2   0   4       82.19      130.31      4.24 o
   3   0   4    21476.23    22341.28    239.90 o
   4   0   4      996.76     1100.27     19.22 o
   5   0   4     7212.36     7490.36     92.54 o
   6   0   4     4468.16     4642.56     60.51 o
   7   0   4      286.11      253.69     10.68 o
   8   0   4      182.75      211.54      9.02 o
   9   0   4      970.61      980.49     29.32 o
  10   0   4      113.22       92.53      8.90 o
  11   0   4        0.90       10.82      7.08 o
  12   0   4       30.99       34.23      8.36 o
  13   0   4       64.75       86.89     10.74 o
  14   0   4        0.86       -0.97      9.80 o
   1   1   4     2604.14     2871.57     22.78 o
   2   1   4     5250.49     5617.11     43.85 o
   3   1   4      435.24      488.44      6.41 o
   4   1   4      440.56      453.99      6.30 o
   5   1   4     2879.00     2944.29     26.54 o
   6   1   4      609.79      645.00      9.46 o
   7   1   4      945.11      949.12     12.72 o
   8   1   4      201.55      186.76      6.40 o
   9   1   4     2365.77     2282.15     26.90 o
  10   1   4      213.01      214.63      8.07 o
  11   1   4      330.49      337.51     12.03 o
  12   1   4        2.27        0.23      5.56 o
  13   1   4      125.28      107.44      8.90 o
  14   1   4       71.04       92.04      9.05 o
   0   2   4      729.19      811.91     10.59 o
   1   2   4     1137.62     1017.87      8.75 o
   2   2   4    10905.07    11238.71    129.07 o
   3   2   4     1418.03     1456.70     14.14 o
   4   2   4        1.57       -0.93      1.81 o
   5   2   4      246.29      281.23      4.99 o
   6   2   4       41.85       23.56      2.48 o
   7   2   4      499.00      530.97      8.75 o
   8   2   4      133.94      133.32      5.55 o
   9   2   4      242.33      231.80      7.99 o
  10   2   4       94.46      104.79      7.72 o
  11   2   4       25.72       27.96      5.21 o
  12   2   4      111.06      120.20      8.15 o
  13   2   4      261.45      283.96     13.36 o
  14   2   4       33.56       65.45     11.42 o
   1   3   4       52.30       53.82      1.89 o
   2   3   4      498.76      509.95      5.94 o
   3   3   4     1559.35     1677.51     15.61 o
   4   3   4      180.19      195.84      4.57 o
   5   3   4     1751.87     1829.26     26.80 o
   6   3   4        7.59        1.61      2.79 o
   7   3   4      771.68      763.00     11.17 o
   8   3   4      336.64      350.72      7.58 o
   9   3   4       79.29       66.61      4.63 o
  10   3   4      114.91      117.67      7.60 o
  11   3   4       35.74       22.45      6.35 o
  12   3   4        1.55        6.88      5.99 o
  13   3   4      184.01      184.82     19.26 o
  14   3   4        0.01        4.38     20.37 o
   0   4   4      324.50      364.16     15.30 o
   1   4   4      143.41      127.98      3.94 o
   2   4   4       20.94       26.84      2.87 o
   3   4   4     1394.24     1337.15     16.76 o
   4   4   4      907.67      906.10     11.87 o
   5   4   4      187.23      208.22      5.86 o
   6   4   4        0.04       -2.71      2.80 o
   7   4   4       17.04       19.98      3.79 o
   8   4   4        5.10        0.85      4.33 o
   9   4   4       80.53       99.13      8.39 o
  10   4   4        9.83       11.26      6.34 o
  11   4   4        1.60       -6.15      6.15 o
  12   4   4        2.91       11.61     14.67 o
  13   4   4       10.42       32.81     14.45 o
   1   5   4      329.67      338.63      8.68 o
   2   5   4       68.67       71.95      4.42 o
   3   5   4       10.18        7.34      3.48 o
   4   5   4       12.52       11.37      3.15 o
   5   5   4     1788.84     1772.70     19.37 o
   6   5   4        1.57        2.61      2.91 o
   7   5   4        6.18        9.29      4.01 o
   8   5   4        6.65       -2.34      5.11 o
   9   5   4       27.81       25.18      9.60 o
  10   5   4       40.23       42.05      8.49 o
  11   5   4      711.90      752.86     24.33 o
  12   5   4       67.62       67.29     22.52 o
  13   5   4      263.39      281.90     34.47 o
   0   6   4       15.04        7.28      6.27 o
   1   6   4     1170.51     1142.47     19.55 o
   2   6   4       82.51       83.91      6.27 o
   3   6   4      429.38      454.71     13.35 o
   4   6   4       23.45       17.63      5.84 o
   5   6   4       52.99       64.90     10.00 o
   6   6   4        0.26        6.13      9.52 o
   7   6   4      170.07      182.52      7.35 o
   8   6   4        0.04       -1.98      4.11 o
   9   6   4      135.39      136.12      8.44 o
  10   6   4        0.84       -1.01      5.35 o
  11   6   4        0.10      -12.21     12.35 o
  12   6   4        0.01       -3.55     14.13 o
   1   7   4       77.57       68.96      7.14 o
   2   7   4       76.50       64.24      8.42 o
   3   7   4      336.08      346.33     15.55 o
   4   7   4        0.82        2.68      7.08 o
   5   7   4        8.03        8.74      7.93 o
   6   7   4       23.97       15.75      9.01 o
   7   7   4      511.43      542.10     54.87 o
   8   7   4      185.72      228.21     22.56 o
   9   7   4      271.63      267.12     16.11 o
  10   7   4        7.79        8.41      9.99 o
  11   7   4       10.26        8.13     10.65 o
   0   8   4      113.98      141.99     14.33 o
   1   8   4       93.69       96.64     18.45 o
   2   8   4        0.42       -6.26      6.26 o
   3   8   4        4.44        4.86      6.67 o
   4   8   4       12.56       31.29      9.41 o
   5   8   4      308.15      334.21     20.89 o
   6   8   4        3.53       -4.68      8.80 o
   7   8   4       19.83        9.85      9.76 o
   8   8   4       24.91       40.17     11.89 o
   9   8   4       33.20       20.99     11.70 o
   1   9   4       75.21       92.00      9.65 o
   2   9   4       98.95       93.39     11.70 o
   3   9   4       21.58       16.55      8.18 o
   4   9   4       34.95       16.49     13.00 o
   5   9   4        1.55       -6.59      8.87 o
   6   9   4        2.65       -2.12      9.34 o
   7   9   4       45.52       51.65     13.56 o
   0  10   4        2.24        5.96     11.81 o
   1  10   4        9.52        6.81      8.74 o
   2  10   4        0.26       -5.38      8.14 o
   3  10   4       16.21       37.03     12.57 o
   4  10   4        7.94        1.77     10.59 o
   1   1   5     7540.72     7773.42     60.51 o
   2   1   5      813.86      579.17      6.32 o
   3   1   5      518.28      521.42      7.33 o
   4   1   5     2940.41     3118.51     28.76 o
   5   1   5      961.95     1004.58     11.98 o
   6   1   5      421.55      408.67      7.43 o
   7   1   5      230.98      237.57      5.84 o
   8   1   5       12.76        9.34      3.43 o
   9   1   5     1058.83     1034.86     15.75 o
  10   1   5       26.07       28.51      5.04 o
  11   1   5        7.47        7.07      4.99 o
  12   1   5      812.85      818.06     16.36 o
  13   1   5       10.05        5.73      6.45 o
  14   1   5       20.28       26.64      7.51 o
   0   2   5     4934.78     4609.30     46.86 o
   1   2   5     4141.42     4122.31     28.84 o
   2   2   5      620.23      602.43      6.93 o
   3   2   5     4965.59     5187.19     50.31 o
   4   2   5      813.21      774.78      8.65 o
   5   2   5       54.52       48.89      2.65 o
   6   2   5       67.35       37.09      3.04 o
   7   2   5      225.77      206.02      6.02 o
   8   2   5      523.76      494.42      9.64 o
   9   2   5       59.85       55.50      5.05 o
  10   2   5       49.35       47.29      5.28 o
  11   2   5        0.80       -4.58      4.58 o
  12   2   5        4.95       16.26      5.94 o
  13   2   5      127.58      117.46      8.74 o
  14   2   5       42.88       40.69      8.83 o
   1   3   5      214.98      212.00      3.94 o
   2   3   5     1423.86     1444.40     14.31 o
   3   3   5      195.60      210.04      4.07 o
   4   3   5        0.33       -0.10      2.01 o
   5   3   5     2955.80     2981.14     40.48 o
   6   3   5       64.61       65.78      4.39 o
   7   3   5       60.27       59.75      3.38 o
   8   3   5     1059.35     1049.71     14.34 o
   9   3   5      341.10      329.00      8.26 o
  10   3   5      394.35      393.92     12.17 o
  11   3   5      494.87      496.51     14.26 o
  12   3   5       73.25       80.97      8.12 o
  13   3   5       92.70       91.84      9.72 o
  14   3   5       45.56       60.32     16.31 o
   0   4   5      465.62      538.99     10.62 o
   1   4   5      307.56      252.49      4.75 o
   2   4   5     3861.12     3874.72     38.55 o
   3   4   5     1003.02     1052.21     11.37 o
   4   4   5      917.07      939.21     11.64 o
   5   4   5       64.99       72.25      3.35 o
   6   4   5      865.52      824.30     12.46 o
   7   4   5      184.51      200.56      6.94 o
   8   4   5      299.19      254.43     10.03 o
   9   4   5      142.66      124.19      9.11 o
  10   4   5       11.99        1.34      6.10 o
  11   4   5       25.08       18.23      8.61 o
  12   4   5       36.95       37.08     14.08 o
  13   4   5       77.86       87.60     17.09 o
   1   5   5       42.37       37.56      3.26 o
   2   5   5        8.27        9.43      3.15 o
   3   5   5        6.96        6.00      3.32 o
   4   5   5       26.47       25.91      4.21 o
   5   5   5      187.52      176.08      5.44 o
   6   5   5      601.04      549.45     10.08 o
   7   5   5      159.73      177.08      7.23 o
   8   5   5       26.86       30.15      6.03 o
   9   5   5       74.75       71.32      9.38 o
  10   5   5      204.09      190.62     12.72 o
  11   5   5       40.65       86.60     21.84 o
  12   5   5        1.70       17.33     20.54 o
   0   6   5       56.71       61.98      5.31 o
   1   6   5      171.49      167.46      6.96 o
   2   6   5      126.02      100.33      6.65 o
   3   6   5       42.02       48.94      5.86 o
   4   6   5      640.31      684.97     19.81 o
   5   6   5       44.59       35.03      8.51 o
   6   6   5        5.76       -2.93      6.54 o
   7   6   5        0.08       -1.86      3.28 o
   8   6   5        1.94        2.21      5.29 o
   9   6   5      145.38      154.67      9.01 o
  10   6   5       54.04       48.11      8.31 o
  11   6   5        0.02       -7.99      8.41 o
  12   6   5        6.62       17.06     13.72 o
   1   7   5      380.10      361.20     13.22 o
   2   7   5        2.60        5.68      5.75 o
   3   7   5        2.19       16.33      6.33 o
   4   7   5       12.94       -0.66      8.53 o
   5   7   5       68.26       64.36     10.77 o
   6   7   5        0.21        1.57      7.40 o
   7   7   5        0.13       11.10     10.17 o
   8   7   5      228.06      288.33     30.65 o
   9   7   5        7.77       11.25      6.26 o
  10   7   5       15.89        7.19     16.48 o
  11   7   5       85.59       77.59     14.64 o
   0   8   5       40.31       62.94     11.03 o
   1   8   5       83.33       77.81      8.23 o
   2   8   5        5.52       -2.20      6.44 o
   3   8   5       62.98       69.29      9.73 o
   4   8   5      268.20      272.24     20.41 o
   5   8   5       12.33       30.54     10.06 o
   6   8   5       10.03       15.01      9.23 o
   7   8   5        8.90       13.19      9.61 o
   8   8   5       30.54       37.27     11.36 o
   9   8   5        4.55        3.54     10.65 o
   1   9   5       62.80       68.01     11.57 o
   2   9   5        4.65        7.80      7.66 o
   3   9   5       47.79       62.06     11.25 o
   4   9   5       33.51       46.26     11.56 o
   5   9   5        6.89        1.46      9.37 o
   6   9   5       20.93       27.66     15.35 o
   7   9   5       61.16       48.68     13.21 o
   0  10   5      190.85      150.63     17.46 o
   1  10   5       34.76       40.40     10.38 o
   2  10   5        5.53       15.89      8.84 o
   3  10   5        7.33       13.11     11.08 o
   4  10   5        0.61        2.06     10.91 o
   0   0   6    46299.42    41703.61    484.74 o
   1   0   6     1909.51     1959.00     19.93 o
   2   0   6     5536.79     5846.53     64.44 o
   3   0   6     1057.91      973.16     20.81 o
   4   0   6        2.89        8.82      3.56 o
   5   0   6      103.11       92.26      5.92 o
   6   0   6     4150.04     4010.90     62.44 o
   7   0   6     1563.80     1600.46     26.30 o
   8   0   6      179.43      171.29      8.56 o
   9   0   6      685.86      700.60     17.05 o
  10   0   6        6.68        2.26      6.13 o
  11   0   6      412.64      440.73     22.26 o
  12   0   6      153.41      156.26     11.93 o
  13   0   6       11.82       18.33      8.85 o
  14   0   6       78.04       57.90     12.37 o
   1   1   6     7897.21     8192.45     62.95 o
   2   1   6        8.14       13.64      2.06 o
   3   1   6     6240.08     6373.01     52.57 o
   4   1   6      567.47      550.43      7.67 o
   5   1   6     1776.51     1722.31     19.01 o
   6   1   6     1943.17     2005.05     22.33 o
   7   1   6       54.07       61.89      3.81 o
   8   1   6     1294.66     1245.51     16.95 o
   9   1   6      645.40      578.16     11.53 o
  10   1   6      304.41      295.97      9.29 o
  11   1   6       10.54        9.60      5.06 o
  12   1   6      493.93      505.59     12.95 o
  13   1   6       42.18       53.64      7.62 o
  14   1   6      237.74      262.60     15.28 o
   0   2   6      573.03      583.80      8.59 o
   1   2   6     3628.27     3599.32     28.75 o
   2   2   6      120.06      116.59      2.71 o
   3   2   6       37.36       46.80      3.39 o
   4   2   6     1360.71     1279.07     12.86 o
   5   2   6      502.68      515.46      7.72 o
   6   2   6       13.53        7.39      2.24 o
   7   2   6      261.74      255.64      6.72 o
   8   2   6        0.82       -2.87      2.87 o
   9   2   6        4.82        1.01      3.63 o
  10   2   6        2.93       -1.98      4.14 o
  11   2   6       13.52       16.56      5.21 o
  12   2   6       11.33       12.59      5.90 o
  13   2   6       89.07      103.29      8.41 o
  14   2   6       31.76       30.08      8.70 o
   1   3   6      408.81      421.47      6.10 o
   2   3   6     1380.40     1453.04     13.79 o
   3   3   6      114.41      124.75      3.55 o
   4   3   6      237.70      251.96      5.36 o
   5   3   6      625.88      660.84     11.99 o
   6   3   6        5.67        4.32      2.29 o
   7   3   6      220.03      229.97      5.70 o
   8   3   6       27.13       25.38      3.65 o
   9   3   6       26.07       36.38      5.51 o
  10   3   6      212.05      206.12      9.55 o
  11   3   6        7.69        3.17      5.92 o
  12   3   6       64.99       61.98      7.74 o
  13   3   6       28.91       26.81      8.78 o
   0   4   6     3449.55     3603.63     41.21 o
   1   4   6      287.28      277.16      5.40 o
   2   4   6      253.14      267.72      4.64 o
   3   4   6       35.01       46.88      3.12 o
   4   4   6       85.99       85.49      3.44 o
   5   4   6       13.75       14.75      2.59 o
   6   4   6       51.48       47.30      4.04 o
   7   4   6       80.05       67.32      6.39 o
   8   4   6      136.32      143.12      8.80 o
   9   4   6        7.62       14.54      5.94 o
  10   4   6        2.36       -3.26      6.01 o
  11   4   6        6.96       10.14      7.33 o
  12   4   6        4.66       12.07     13.10 o
  13   4   6        2.35        5.82     13.98 o
   1   5   6       48.17       49.91      3.44 o
   2   5   6      349.21      334.85     11.04 o
   3   5   6      103.65      117.70      5.48 o
   4   5   6      798.49      780.91     14.79 o
   5   5   6      338.90      352.23      7.22 o
   6   5   6      111.76      113.88      5.65 o
   7   5   6       40.01       49.15      5.12 o
   8   5   6     1458.32     1431.36     31.58 o
   9   5   6       15.64       11.28      6.55 o
  10   5   6       87.82      103.49     10.52 o
  11   5   6       76.71      107.35     24.09 o
  12   5   6      123.45      156.42     27.44 o
   0   6   6     1999.00     1992.38     37.38 o
   1   6   6      462.12      472.23     12.86 o
   2   6   6      150.25      165.94      9.69 o
   3   6   6        0.03        3.74      4.37 o
   4   6   6     1762.44     1708.11     37.08 o
   5   6   6        5.30        4.89      6.60 o
   6   6   6        4.54       -0.99     11.19 o
   7   6   6       36.80       42.19      3.90 o
   8   6   6       55.05       81.86      6.67 o
   9   6   6        9.34       16.32      8.17 o
  10   6   6       23.18       22.43      9.88 o
  11   6   6        0.14       -6.38      8.55 o
   1   7   6        0.58        7.85      6.21 o
   2   7   6       13.11       18.11      6.66 o
   3   7   6       10.44       12.36      6.64 o
   4   7   6      155.53      148.47     13.51 o
   5   7   6       40.81       39.63     15.56 o
   6   7   6       72.50       80.61     12.97 o
   7   7   6       20.96       24.11     14.77 o
   8   7   6       60.55       73.76     12.53 o
   9   7   6       39.28       55.41     12.16 o
  10   7   6       43.70       40.44     12.31 o
   0   8   6        8.41        8.16      8.11 o
   1   8   6       89.00       92.52     10.48 o
   2   8   6       88.67       88.90     10.56 o
   3   8   6       13.84        3.71      6.96 o
   4   8   6        2.80       13.41      8.59 o
   5   8   6       88.53       96.95     13.25 o
   6   8   6       51.18       48.46     11.25 o
   7   8   6        6.40        4.67      8.77 o
   8   8   6        0.17       18.50     10.85 o
   9   8   6        1.54      -10.58     13.10 o
   1   9   6      101.75      110.43     11.88 o
   2   9   6       26.38       24.02      8.47 o
   3   9   6        2.41       -6.91      6.91 o
   4   9   6        0.42       -4.93      8.96 o
   5   9   6        0.00        0.99     13.34 o
   6   9   6        3.02       12.64     10.27 o
   7   9   6        0.00        1.16     15.29 o
   0  10   6       59.47      124.00     24.98 o
   1  10   6        1.55       -4.47      8.13 o
   2  10   6        3.76       10.36      9.04 o
   3  10   6        0.84       -8.26      8.26 o
   4  10   6        0.01        1.29      9.91 o
   1   1   7     4770.09     4927.71     48.25 o
   2   1   7        8.37       10.38      1.83 o
   3   1   7      248.13      264.24      5.05 o
   4   1   7      597.01      629.49      9.03 o
   5   1   7     1332.92     1502.19     17.28 o
   6   1   7      159.24      146.80      4.81 o
   7   1   7      240.47      258.93      7.03 o
   8   1   7      366.59      362.16      8.23 o
   9   1   7     1393.91     1304.79     19.77 o
  10   1   7        7.63        6.46      4.42 o
  11   1   7        0.34        1.14      4.74 o
  12   1   7        0.22        4.99      5.97 o
  13   1   7        9.34       17.00      7.00 o
  14   1   7        2.18       -1.69      7.74 o
   0   2   7      748.19      685.32     10.17 o
   1   2   7      858.91      829.48      9.32 o
   2   2   7     1504.06     1509.77     13.60 o
   3   2   7     3615.78     3551.59     33.73 o
   4   2   7      608.94      636.12      8.38 o
   5   2   7     2141.87     2248.72     23.66 o
   6   2   7      205.16      216.39      5.20 o
   7   2   7      261.41      238.80      6.40 o
   8   2   7       16.35       16.91      3.46 o
   9   2   7       42.73       40.48      4.82 o
  10   2   7      110.81       97.81      6.13 o
  11   2   7       21.16       26.25      5.50 o
  12   2   7      100.39      104.69      7.91 o
  13   2   7       27.11       32.61      6.99 o
  14   2   7       22.07       37.34      9.83 o
   1   3   7      198.24      243.95      4.62 o
   2   3   7     1492.43     1622.33     15.37 o
   3   3   7      969.16      938.61     10.36 o
   4   3   7       70.82       76.22      3.97 o
   5   3   7     3329.26     3382.94     35.34 o
   6   3   7        3.20        2.97      2.51 o
   7   3   7      670.64      616.93     10.05 o
   8   3   7        9.51        3.57      3.57 o
   9   3   7      490.42      477.22     11.41 o
  10   3   7       25.18       24.34      5.90 o
  11   3   7      904.78      941.39     20.42 o
  12   3   7        0.01       -0.14      6.18 o
  13   3   7      212.55      223.46     14.00 o
   0   4   7     1816.53     1903.09     23.67 o
   1   4   7     2721.55     2548.23     26.44 o
   2   4   7     1326.22     1284.08     15.14 o
   3   4   7     1504.82     1528.65     15.87 o
   4   4   7       49.11       67.44      3.46 o
   5   4   7       72.21       70.96      3.61 o
   6   4   7       58.45       52.30      4.22 o
   7   4   7       35.81       39.91      6.05 o
   8   4   7        0.21       -4.75      4.75 o
   9   4   7      178.41      175.19     10.40 o
  10   4   7       14.39        7.32      6.72 o
  11   4   7       50.50       41.53     10.35 o
  12   4   7       52.64       59.51     14.99 o
  13   4   7      169.18      169.78     20.51 o
   1   5   7        7.34        9.55      3.04 o
   2   5   7        1.09        0.59      2.34 o
   3   5   7      176.36      180.60      5.79 o
   4   5   7      241.18      247.73      5.89 o
   5   5   7       50.12       51.76      3.38 o
   6   5   7       32.67       32.74      4.22 o
   7   5   7      217.45      236.08      9.05 o
   8   5   7       16.47       24.06      5.79 o
   9   5   7       58.51       57.22      9.85 o
  10   5   7       32.47       43.28     12.71 o
  11   5   7       35.62       16.65     19.04 o
  12   5   7       16.76       29.89     21.43 o
   0   6   7        5.54        6.53      7.07 o
   1   6   7        6.40        0.09      3.75 o
   2   6   7      479.43      449.87     13.08 o
   3   6   7      146.76      151.48      8.31 o
   4   6   7      414.91      417.77     27.39 o
   5   6   7       66.85       61.89     10.20 o
   6   6   7      118.32      133.41     12.35 o
   7   6   7        2.67       -0.59      3.04 o
   8   6   7      144.36      128.34      8.27 o
   9   6   7       34.64       33.74      6.27 o
  10   6   7        5.49       13.17      9.70 o
  11   6   7        7.66       -8.65      8.65 o
   1   7   7       22.14       17.88      6.77 o
   2   7   7      382.67      402.38     16.75 o
   3   7   7       17.35       21.99      6.85 o
   4   7   7        6.93       -2.42      5.79 o
   5   7   7      203.37      215.93     15.87 o
   6   7   7       19.21       16.38      8.94 o
   7   7   7        0.02       -5.49     12.01 o
   8   7   7       55.07       67.12     12.17 o
   9   7   7        0.05        1.42      8.97 o
  10   7   7       76.42       83.80     21.97 o
   0   8   7      271.70      256.72     21.74 o
   1   8   7      196.89      207.09     13.62 o
   2   8   7       98.65       88.81     10.40 o
   3   8   7       29.35       42.37      8.61 o
   4   8   7       69.92       68.93     11.75 o
   5   8   7       48.86       55.55     12.56 o
   6   8   7       46.71       42.79     10.97 o
   7   8   7       58.14       73.13     13.08 o
   8   8   7       30.67       58.48     20.20 o
   9   8   7        0.18       -6.82     13.37 o
   1   9   7       26.75       32.04      8.86 o
   2   9   7        6.32      -11.59     11.59 o
   3   9   7       28.96       25.75     10.96 o
   4   9   7       35.21       39.79     11.64 o
   5   9   7       18.41       41.61     11.77 o
   6   9   7       12.09       -8.05     14.19 o
   7   9   7       86.44      127.34     26.68 o
   0  10   7        0.03       -2.80     14.47 o
   1  10   7        9.26        7.95      9.51 o
   2  10   7        2.91       -5.09      9.34 o
   3  10   7       19.85       15.54     12.05 o
   4  10   7        0.15       16.24     17.54 o
   0   0   8    21726.97    20850.00    243.73 o
   1   0   8     7251.63     7286.15     69.04 o
   2   0   8      757.04      655.53     11.18 o
   3   0   8        6.15        7.52      2.68 o
   4   0   8     1258.34     1258.62     22.42 o
   5   0   8       29.78       20.68      6.93 o
   6   0   8       12.11       -1.96      5.19 o
   7   0   8      178.34      186.93     10.24 o
   8   0   8     1158.87     1114.05     25.42 o
   9   0   8      139.60      144.85      9.83 o
  10   0   8       89.01       91.07      9.23 o
  11   0   8      137.40      152.94     11.67 o
  12   0   8       18.23       37.96      9.01 o
  13   0   8        2.93       -1.24      8.39 o
  14   0   8       31.14       61.51     26.82 o
   1   1   8     1051.31     1161.16     11.22 o
   2   1   8      388.27      390.64      5.15 o
   3   1   8     2535.65     2586.78     25.92 o
   4   1   8     1968.71     2026.45     21.57 o
   5   1   8       11.13        9.58      2.78 o
   6   1   8      563.05      537.12      9.73 o
   7   1   8      965.61      942.78     13.02 o
   8   1   8      761.65      768.97     12.90 o
   9   1   8       93.83      110.21      6.06 o
  10   1   8      175.02      177.36      7.70 o
  11   1   8      399.24      379.81     11.08 o
  12   1   8      449.13      451.84     13.19 o
  13   1   8       12.65       14.57      6.94 o
  14   1   8       25.12       37.90      9.66 o
   0   2   8     1050.95     1040.79     18.56 o
   1   2   8        1.80        5.97      1.59 o
   2   2   8     1500.85     1527.00     15.62 o
   3   2   8     2470.11     2624.83     24.75 o
   4   2   8     2218.39     2173.73     21.49 o
   5   2   8      473.09      471.36      7.57 o
   6   2   8       76.29       87.74      4.12 o
   7   2   8      186.79      173.86      6.59 o
   8   2   8       44.41       37.47      5.53 o
   9   2   8       57.28       58.45      5.22 o
  10   2   8       33.24       37.07      6.63 o
  11   2   8       76.22       85.36      7.39 o
  12   2   8        1.32       -5.15      5.74 o
  13   2   8       45.96       47.59      7.98 o
  14   2   8       24.67       13.21      8.13 o
   1   3   8     1390.45     1447.62     13.76 o
   2   3   8      105.59      126.36      3.35 o
   3   3   8       38.58       33.77      2.15 o
   4   3   8     1085.87     1116.61     17.67 o
   5   3   8      135.79      136.11      4.32 o
   6   3   8       34.16       47.75      3.63 o
   7   3   8      156.75      157.53      5.82 o
   8   3   8        8.92        5.35      3.81 o
   9   3   8       79.90       78.82      6.50 o
  10   3   8       73.51       75.36      7.09 o
  11   3   8       16.38       18.00      6.39 o
  12   3   8       89.54      103.92      8.90 o
  13   3   8        2.27       -0.73      8.61 o
   0   4   8      576.31      564.68     11.96 o
   1   4   8       15.23       12.57      2.92 o
   2   4   8      179.13      182.41      4.91 o
   3   4   8     1099.46     1180.10     14.91 o
   4   4   8     1596.60     1608.06     16.86 o
   5   4   8       62.19       59.74      3.42 o
   6   4   8        2.83        6.30      3.40 o
   7   4   8       11.03        9.24      3.97 o
   8   4   8       47.83       58.74      7.32 o
   9   4   8       17.01       34.32     10.92 o
  10   4   8        5.44       10.38      6.68 o
  11   4   8        2.00        2.53      6.96 o
  12   4   8        2.37        8.14     13.32 o
  13   4   8       57.06       65.37     35.04 o
   1   5   8       75.48       63.90      3.50 o
   2   5   8       18.03       10.00      3.65 o
   3   5   8      761.67      789.75     12.61 o
   4   5   8       19.64       19.82      2.57 o
   5   5   8     2409.28     2320.98     24.88 o
   6   5   8       25.64       26.45      3.68 o
   7   5   8       17.20       14.61      3.65 o
   8   5   8      272.60      293.53     11.60 o
   9   5   8       59.88       43.06      8.16 o
  10   5   8      178.22      202.95     32.38 o
  11   5   8       79.86       85.65     22.59 o
  12   5   8       67.91       62.03     23.61 o
   0   6   8       15.76        4.42      8.63 o
   1   6   8       38.20       40.04      5.34 o
   2   6   8      202.56      214.57     10.07 o
   3   6   8      414.76      405.50     15.56 o
   4   6   8      522.59      562.30     20.25 o
   5   6   8        4.86        5.73      6.62 o
   6   6   8       73.34       78.72     10.48 o
   7   6   8       89.62       94.28      5.33 o
   8   6   8        1.56        0.08      3.93 o
   9   6   8       25.11       10.32      5.50 o
  10   6   8        4.67        8.63      9.04 o
  11   6   8        0.13        0.20     13.31 o
   1   7   8      451.93      484.63     18.17 o
   2   7   8       35.48       15.23      9.51 o
   3   7   8       10.00        6.66      6.04 o
   4   7   8       98.45       83.79      9.34 o
   5   7   8        7.77        4.51     11.67 o
   6   7   8      267.01      279.21     21.50 o
   7   7   8       58.37       65.97     18.87 o
   8   7   8       76.15       71.95     12.17 o
   9   7   8      100.22       76.98     21.50 o
  10   7   8       34.30       45.11     19.11 o
   0   8   8      490.46      513.00     38.10 o
   1   8   8      166.08      143.76     12.01 o
   2   8   8       58.71       84.93     10.44 o
   3   8   8       11.19        5.35      7.30 o
   4   8   8       32.59       16.67      7.67 o
   5   8   8        2.43       -1.81      8.31 o
   6   8   8        2.17       15.40      9.46 o
   7   8   8       44.75       53.77     20.47 o
   8   8   8       17.78       29.75     17.67 o
   9   8   8       20.76       31.32     19.11 o
   1   9   8        8.56       17.45      8.67 o
   2   9   8        0.46       -3.94      9.16 o
   3   9   8        7.04        4.90      9.08 o
   4   9   8        0.77       -4.37     14.40 o
   5   9   8        0.06       -3.82     14.74 o
   6   9   8        1.21        8.60     17.54 o
   7   9   8        1.63        4.84     16.58 o
   0  10   8       64.92       65.31     22.18 o
   1  10   8       17.56        8.54     11.33 o
   2  10   8        5.09        1.94     10.32 o
   3  10   8       12.61       26.84     12.54 o
   1   1   9        4.99        7.07      1.69 o
   2   1   9      433.89      454.07      6.20 o
   3   1   9      192.09      196.36      4.85 o
   4   1   9       25.04       27.06      3.02 o
   5   1   9       27.21       31.23      3.76 o
   6   1   9     1409.90     1495.15     18.21 o
   7   1   9      406.66      386.81      8.64 o
   8   1   9      392.84      357.92     11.78 o
   9   1   9      116.38      116.05      6.54 o
  10   1   9        6.92        6.18      4.68 o
  11   1   9       35.32       37.20      5.97 o
  12   1   9       43.57       45.48      6.96 o
  13   1   9        6.99        0.03      6.79 o
  14   1   9       53.03       54.85     10.15 o
   0   2   9    13369.29    13565.45    135.07 o
   1   2   9        2.28        1.88      1.78 o
   2   2   9      895.98      857.30      9.80 o
   3   2   9      774.91      698.27      8.53 o
   4   2   9      576.38      529.57      7.86 o
   5   2   9      185.84      191.03      5.84 o
   6   2   9      761.15      765.24     11.96 o
   7   2   9      223.18      225.18      7.14 o
   8   2   9       11.43       14.62      4.04 o
   9   2   9       90.83       88.19      6.56 o
  10   2   9      191.18      183.41      8.62 o
  11   2   9      113.14      126.53      8.19 o
  12   2   9       34.00       35.08      7.66 o
  13   2   9        4.52       14.22      7.10 o
   1   3   9     1602.04     1681.42     15.91 o
   2   3   9      334.53      338.34      4.89 o
   3   3   9      328.61      316.43      5.01 o
   4   3   9      701.74      678.58      9.60 o
   5   3   9      346.61      312.13     10.24 o
   6   3   9      439.86      466.98      8.39 o
   7   3   9       33.77       25.88      3.90 o
   8   3   9     1031.83      937.19     17.28 o
   9   3   9       96.78       91.45      6.79 o
  10   3   9      287.83      297.02     11.36 o
  11   3   9       16.38       10.37      6.47 o
  12   3   9      297.12      307.16     13.21 o
  13   3   9       81.40       98.74     11.53 o
   0   4   9      877.02      811.74     15.86 o
   1   4   9     2164.28     2149.43     23.41 o
   2   4   9        3.68        1.69      2.21 o
   3   4   9       82.77       71.04      3.52 o
   4   4   9     1066.91     1014.83     11.67 o
   5   4   9      125.06      124.49      4.17 o
   6   4   9        2.48       -0.20      2.85 o
   7   4   9      695.67      688.67     17.62 o
   8   4   9      287.61      301.66     12.48 o
   9   4   9        4.95        1.95      5.94 o
  10   4   9       29.72       27.26      7.69 o
  11   4   9        0.83        5.15      7.86 o
  12   4   9        0.56       -9.03     12.46 o
  13   4   9       20.77       18.33     15.49 o
   1   5   9        2.62       -0.16      2.24 o
   2   5   9       21.37       26.49      2.45 o
   3   5   9       87.73       91.21      3.54 o
   4   5   9      231.65      206.06      5.73 o
   5   5   9       50.95       55.47      4.05 o
   6   5   9        2.56       -2.88      3.13 o
   7   5   9        0.03        4.54      4.11 o
   8   5   9       55.92       61.89      6.70 o
   9   5   9        4.92       12.68      5.83 o
  10   5   9       77.83       60.69      9.80 o
  11   5   9       32.54       49.27     20.54 o
  12   5   9       57.20       65.51     23.00 o
   0   6   9      106.05       84.17      9.17 o
   1   6   9      413.23      431.79     18.50 o
   2   6   9       12.94        3.07      4.55 o
   3   6   9      146.28      148.38      9.93 o
   4   6   9      209.16      205.85     11.73 o
   5   6   9       89.67       99.31     13.65 o
   6   6   9       17.96       15.13      5.21 o
   7   6   9      298.17      268.71      8.63 o
   8   6   9        9.24        2.01      4.80 o
   9   6   9       44.46       26.30      7.00 o
  10   6   9      116.62       96.50     21.77 o
  11   6   9        9.35       -9.62     12.62 o
   1   7   9      610.13      580.13     25.03 o
   2   7   9        3.17        2.05      6.72 o
   3   7   9       82.13       74.78      9.01 o
   4   7   9        0.71       -2.04      7.05 o
   5   7   9      235.37      219.32     15.77 o
   6   7   9        7.95       -3.49      7.41 o
   7   7   9       20.97        2.25     14.88 o
   8   7   9        0.30        1.50     12.90 o
   9   7   9       39.36       54.25     19.38 o
  10   7   9       21.25       40.26     18.90 o
   0   8   9       80.89       52.14     17.06 o
   1   8   9       12.37       13.50      7.12 o
   2   8   9      165.41      176.01     12.79 o
   3   8   9       68.39       70.15     10.07 o
   4   8   9       13.33        7.23      7.20 o
   5   8   9        1.79       -1.09     12.90 o
   6   8   9       78.75       87.97     21.56 o
   7   8   9       35.23       53.30     20.06 o
   8   8   9        4.34       -3.75     15.01 o
   1   9   9        0.00       10.16     10.33 o
   2   9   9        2.50       -2.04      7.57 o
   3   9   9        8.24        1.88     10.58 o
   4   9   9       13.42       31.73     18.56 o
   5   9   9        7.53       26.89     17.06 o
   6   9   9       94.89      116.15     25.80 o
   0  10   9        0.01        4.50     15.63 o
   1  10   9        1.69       -7.03     13.41 o
   2  10   9       59.58       55.13     26.34 o
   0   0  10     8001.29     7965.94    123.28 o
   1   0  10     1452.68     1355.26     18.39 o
   2   0  10      368.80      416.44      8.87 o
   3   0  10     2816.93     2896.38     44.16 o
   4   0  10       68.21       91.08      6.16 o
   5   0  10     2126.83     2109.27     35.24 o
   6   0  10      390.09      435.30     13.22 o
   7   0  10       13.17       15.76      5.64 o
   8   0  10     1149.02     1131.45     29.37 o
   9   0  10       18.96       19.05      6.68 o
  10   0  10       23.05       11.95      6.73 o
  11   0  10       29.15       24.72      8.04 o
  12   0  10        3.34       -2.86     11.05 o
  13   0  10       39.46       36.40     13.73 o
  14   0  10       11.81       14.36     15.49 o
   1   1  10       45.36       52.33      2.44 o
   2   1  10      883.07      951.45     10.75 o
   3   1  10     3067.76     3010.67     28.28 o
   4   1  10      224.34      203.24      5.90 o
   5   1  10       15.42       14.06      3.03 o
   6   1  10      195.28      208.87      6.32 o
   7   1  10      921.45      865.80     17.17 o
   8   1  10       31.78       28.68      4.69 o
   9   1  10      562.32      548.24     12.14 o
  10   1  10       18.20       20.79      5.00 o
  11   1  10      403.72      428.90     11.99 o
  12   1  10       78.99       74.12      7.76 o
  13   1  10      102.23       95.33      8.90 o
   0   2  10     1608.26     1767.85     22.44 o
   1   2  10     1148.22     1104.92     12.49 o
   2   2  10      357.75      356.34      5.68 o
   3   2  10       73.08       62.23      2.82 o
   4   2  10     1048.30     1109.56     13.07 o
   5   2  10      389.93      386.06      7.59 o
   6   2  10       96.16       88.89      4.77 o
   7   2  10        1.45       10.32      3.40 o
   8   2  10       47.38       39.85      4.77 o
   9   2  10       98.39      104.15      7.05 o
  10   2  10        0.78       -4.28      4.59 o
  11   2  10      250.88      244.82     10.32 o
  12   2  10       16.90       15.62      6.39 o
  13   2  10        0.01       -6.95      6.95 o
   1   3  10     2967.12     3041.29     28.26 o
   2   3  10       56.41       64.01      2.89 o
   3   3  10      576.48      605.25      7.80 o
   4   3  10       20.04       19.08      2.34 o
   5   3  10        0.15       -2.43      2.51 o
   6   3  10      160.68      154.96      5.41 o
   7   3  10      608.19      590.76     10.91 o
   8   3  10       98.48       98.11      6.72 o
   9   3  10      187.98      181.74      9.14 o
  10   3  10       14.48       15.94      6.14 o
  11   3  10       42.02       46.92      7.37 o
  12   3  10       56.60       50.78      8.93 o
  13   3  10        7.80       -2.24      8.97 o
   0   4  10       90.26       97.22      5.76 o
   1   4  10       28.34       31.42      3.29 o
   2   4  10        5.11        2.76      2.33 o
   3   4  10      327.18      294.07      6.02 o
   4   4  10       34.32       39.85      3.12 o
   5   4  10       41.55       32.04      3.06 o
   6   4  10      137.38      138.72      9.73 o
   7   4  10      117.02      114.99      8.43 o
   8   4  10       30.70       19.29      6.46 o
   9   4  10       22.35       16.45      8.05 o
  10   4  10       64.80       58.07      8.76 o
  11   4  10       25.73       33.77     10.37 o
  12   4  10       16.33       15.87     25.62 o
   1   5  10        6.89        9.57      2.71 o
   2   5  10      303.54      293.05      6.48 o
   3   5  10       82.07       78.82      3.61 o
   4   5  10      247.90      243.69      6.39 o
   5   5  10      713.89      676.61     11.85 o
   6   5  10      113.59      119.74      5.26 o
   7   5  10      246.30      233.87      8.31 o
   8   5  10       63.09       67.56      6.46 o
   9   5  10      157.55      158.21     17.30 o
  10   5  10        6.03       13.31      7.94 o
  11   5  10      155.43      197.65     28.05 o
  12   5  10        0.22        1.02     20.68 o
   0   6  10        1.88        3.67      6.24 o
   1   6  10      625.42      660.04     20.04 o
   2   6  10        0.57       -3.23      5.30 o
   3   6  10      428.57      454.83     13.11 o
   4   6  10       65.60       63.09      6.26 o
   5   6  10      148.26      158.71      9.68 o
   6   6  10       33.52       42.25      4.29 o
   7   6  10       30.92       38.47      4.74 o
   8   6  10       10.45        6.14      5.83 o
   9   6  10        9.56        8.35     11.40 o
  10   6  10       10.24       -0.61     12.08 o
  11   6  10       17.04       11.53     14.33 o
   1   7  10       38.83       32.86     10.45 o
   2   7  10        5.28        6.03      6.28 o
   3   7  10       19.61       24.53      7.12 o
   4   7  10       52.80       50.98      7.86 o
   5   7  10       29.58       26.02      8.60 o
   6   7  10       44.25       15.29     14.81 o
   7   7  10       61.67       72.81     19.99 o
   8   7  10       15.11       37.74     17.81 o
   9   7  10       92.06      114.99     23.82 o
  10   7  10        1.54       -8.12     12.56 o
   0   8  10        1.09       10.92     14.19 o
   1   8  10       27.89       41.96     14.47 o
   2   8  10        1.73        0.14      6.57 o
   3   8  10        2.18        3.70      9.33 o
   4   8  10      112.68       93.55     20.51 o
   5   8  10        6.89       14.33     15.08 o
   6   8  10        0.05       15.56     15.76 o
   7   8  10        5.34       28.05     17.95 o
   8   8  10        6.44       17.47     15.56 o
   1   9  10        6.91       14.87     10.58 o
   2   9  10       27.41       40.64     21.09 o
   3   9  10        3.17        8.10     11.57 o
   4   9  10        3.42       25.79     17.40 o
   5   9  10        2.86       -8.67     14.74 o
   6   9  10        0.27       -6.14     14.19 o
   0  10  10       26.27       35.35     20.06 o
   1  10  10        3.79       20.98     12.76 o
   1   1  11       24.63       31.13      2.25 o
   2   1  11       83.31       81.58      3.41 o
   3   1  11      630.14      644.88      8.72 o
   4   1  11      168.02      152.96      4.45 o
   5   1  11       78.55       78.38      5.26 o
   6   1  11      163.72      156.10      6.58 o
   7   1  11       18.90       17.32      4.68 o
   8   1  11      414.99      385.37     10.08 o
   9   1  11        9.30        4.71      4.65 o
  10   1  11       21.35        7.41      4.94 o
  11   1  11       86.10       65.62      7.71 o
  12   1  11       86.59       93.13      8.50 o
  13   1  11       59.16       86.95      8.74 o
   0   2  11     1893.75     1950.46     24.84 o
   1   2  11      633.40      632.20      9.31 o
   2   2  11      181.17      151.16      4.17 o
   3   2  11        1.86        6.77      3.13 o
   4   2  11      650.43      655.06      9.46 o
   5   2  11       54.66       42.02      5.49 o
   6   2  11      174.14      180.60      6.19 o
   7   2  11       34.49       45.66      5.04 o
   8   2  11      471.68      493.43     15.17 o
   9   2  11      132.13      150.07      7.09 o
  10   2  11        4.10        4.84      4.86 o
  11   2  11       14.60       22.82      6.10 o
  12   2  11        6.59        1.18      5.98 o
  13   2  11        2.15        3.37      7.58 o
   1   3  11       36.05       38.85      2.99 o
   2   3  11        2.28        1.32      1.93 o
   3   3  11      119.84      129.67      4.02 o
   4   3  11      726.75      733.63     10.78 o
   5   3  11     1085.51     1076.69     14.90 o
   6   3  11       69.71       69.52      5.91 o
   7   3  11       32.52       23.05      4.32 o
   8   3  11      279.96      296.02     10.83 o
   9   3  11      104.73      102.15      7.83 o
  10   3  11      199.58      233.68     10.80 o
  11   3  11       48.16       55.00      7.70 o
  12   3  11      309.92      333.43     16.70 o
  13   3  11        0.35        7.18      9.43 o
   0   4  11      444.93      400.21     11.19 o
   1   4  11        6.80        7.65      2.86 o
   2   4  11      437.88      464.74      7.51 o
   3   4  11     1474.74     1488.23     17.03 o
   4   4  11     3141.65     3149.24     30.43 o
   5   4  11       67.73       65.75      3.80 o
   6   4  11      257.31      239.59      7.53 o
   7   4  11        0.09        0.86      4.21 o
   8   4  11        0.01       -5.36      8.62 o
   9   4  11       98.66       90.35      9.19 o
  10   4  11        1.60       17.50      7.49 o
  11   4  11       37.78       36.50     23.41 o
  12   4  11        1.26        6.41     13.75 o
   1   5  11      281.18      286.38      8.82 o
   2   5  11       53.26       51.13      3.57 o
   3   5  11       90.49       85.46      5.37 o
   4   5  11       13.09       18.69      3.98 o
   5   5  11      463.12      450.07      9.65 o
   6   5  11       60.72       64.38      4.29 o
   7   5  11       22.85       22.21      4.45 o
   8   5  11      184.15      215.87     11.32 o
   9   5  11       96.75       95.60     12.13 o
  10   5  11       19.87       22.93     19.38 o
  11   5  11        0.16       -4.57     18.15 o
   0   6  11      212.87      242.94     24.71 o
   1   6  11       63.66       63.00      6.03 o
   2   6  11      122.67      114.91      6.87 o
   3   6  11      107.20      111.05      7.19 o
   4   6  11      421.00      399.29     13.96 o
   5   6  11        0.45        6.47      3.74 o
   6   6  11      149.56      136.33      7.51 o
   7   6  11       86.15       91.46      6.75 o
   8   6  11       37.83       24.33      6.70 o
   9   6  11       25.10       55.21     17.95 o
  10   6  11       45.38       13.38     15.56 o
  11   6  11       34.10       11.67     15.29 o
   1   7  11      250.99      232.11     18.10 o
   2   7  11       12.05        4.29      6.40 o
   3   7  11       10.61       20.48      6.70 o
   4   7  11       47.29       64.10     13.78 o
   5   7  11      154.91      164.62     25.53 o
   6   7  11        0.36       -7.64     11.40 o
   7   7  11       28.61       35.42     17.13 o
   8   7  11       38.96       52.95     19.58 o
   9   7  11        0.35      -12.42     13.03 o
   0   8  11       52.57       45.79     16.86 o
   1   8  11        5.64        3.81     14.36 o
   2   8  11       14.80       12.22     10.31 o
   3   8  11        0.48       -8.59      8.59 o
   4   8  11        5.42       -0.31     28.08 o
   5   8  11        0.32      -11.87     11.87 o
   6   8  11       73.02       97.25     22.79 o
   7   8  11        4.61       13.44     15.90 o
   8   8  11        9.19       10.99     16.24 o
   1   9  11       16.92       35.31     17.37 o
   2   9  11        8.20        9.11     10.47 o
   3   9  11       36.06       16.09     11.92 o
   4   9  11        0.87      -12.97     15.76 o
   5   9  11       27.38       21.56     18.63 o
   0   0  12     4266.63     4601.62     74.55 o
   1   0  12      613.20      518.50      9.88 o
   2   0  12     1246.31     1227.70     19.75 o
   3   0  12     1175.50     1171.75     26.12 o
   4   0  12       23.95       21.72      4.83 o
   5   0  12      322.49      331.39     11.73 o
   6   0  12     2513.41     2476.20     41.85 o
   7   0  12        1.33       -5.51      5.51 o
   8   0  12        9.47       14.20      6.50 o
   9   0  12       51.75       21.65      7.65 o
  10   0  12      367.96      338.79     14.86 o
  11   0  12       58.00       53.44      9.43 o
  12   0  12       18.83       15.42      9.97 o
  13   0  12       17.23       30.47     11.29 o
   1   1  12      265.85      313.35      5.56 o
   2   1  12       26.55       23.89      2.69 o
   3   1  12       17.00       16.77      2.09 o
   4   1  12        2.47       -2.05      2.29 o
   5   1  12       80.35       97.82      5.15 o
   6   1  12      886.03      904.12     14.52 o
   7   1  12      415.50      435.77     11.88 o
   8   1  12      346.43      328.78     15.14 o
   9   1  12       89.36       90.63      8.07 o
  10   1  12      192.51      197.80      9.47 o
  11   1  12       72.09       93.76      7.62 o
  12   1  12       20.96       18.46      7.01 o
  13   1  12        9.71       11.33      8.07 o
   0   2  12      449.55      524.48      9.41 o
   1   2  12      656.96      674.51     14.63 o
   2   2  12     1866.03     1844.10     18.48 o
   3   2  12      228.03      248.37      5.49 o
   4   2  12       52.37       51.97      2.85 o
   5   2  12        7.30        8.09      3.58 o
   6   2  12       22.84       21.13      3.87 o
   7   2  12      447.70      466.08     11.00 o
   8   2  12       34.52       30.75      5.09 o
   9   2  12       15.47       15.73      5.34 o
  10   2  12      293.70      277.41     10.12 o
  11   2  12        9.27        1.47      5.88 o
  12   2  12       80.19       91.54      8.31 o
  13   2  12        5.59        2.42      7.52 o
   1   3  12      332.49      357.31      6.59 o
   2   3  12      234.48      265.88      5.74 o
   3   3  12       75.60       70.61      4.14 o
   4   3  12      349.43      339.39      7.26 o
   5   3  12      241.53      240.95      5.99 o
   6   3  12        8.02       10.02      3.99 o
   7   3  12       18.35       21.14      5.92 o
   8   3  12      213.18      195.73     11.03 o
   9   3  12       60.75       61.98      7.25 o
  10   3  12      156.17      162.71      9.63 o
  11   3  12        3.49        4.15      6.64 o
  12   3  12        4.39       -2.85      8.70 o
   0   4  12      389.53      365.08     10.97 o
   1   4  12      424.66      427.16      7.19 o
   2   4  12        0.68       -2.29      2.53 o
   3   4  12       15.96       11.47      3.23 o
   4   4  12       28.77       29.04      3.02 o
   5   4  12        1.20       -1.70      2.80 o
   6   4  12        0.01        2.02      3.14 o
   7   4  12      538.52      529.49     13.49 o
   8   4  12       29.53       29.46      7.45 o
   9   4  12      124.12      122.95     16.47 o
  10   4  12        1.28       -6.99      6.99 o
  11   4  12       54.62       58.31     21.43 o
  12   4  12        0.01       16.65     14.32 o
   1   5  12      772.30      719.64     12.29 o
   2   5  12       33.70       31.61      3.87 o
   3   5  12      644.92      596.68     11.70 o
   4   5  12      514.91      499.01     11.98 o
   5   5  12      176.23      204.81      6.00 o
   6   5  12      202.15      182.15      8.83 o
   7   5  12        3.70        6.66      5.56 o
   8   5  12        0.59       -6.92      6.92 o
   9   5  12       57.37       61.96     11.94 o
  10   5  12      124.48       59.99     21.43 o
  11   5  12        0.29      -12.62     19.04 o
   0   6  12      236.08      226.83     10.60 o
   1   6  12      104.92      114.89      7.99 o
   2   6  12      379.67      359.48     14.15 o
   3   6  12       10.44       23.09      4.91 o
   4   6  12       29.50       26.04      4.91 o
   5   6  12       28.42       15.52      4.21 o
   6   6  12       31.04       34.52      5.55 o
   7   6  12      327.60      330.22     14.13 o
   8   6  12        2.06        6.82      7.36 o
   9   6  12        8.08       13.92     15.29 o
  10   6  12       13.63        1.77     15.08 o
   1   7  12       36.16       23.76      9.69 o
   2   7  12       33.16        4.22      8.95 o
   3   7  12        2.06       -7.72      7.72 o
   4   7  12        0.20        7.10     11.02 o
   5   7  12      113.85      114.59     22.32 o
   6   7  12        0.51       10.37     13.31 o
   7   7  12        0.10      -10.51     12.56 o
   8   7  12      132.44      137.18     25.80 o
   9   7  12       30.09       10.24     16.38 o
   0   8  12       42.60       54.11     18.08 o
   1   8  12        7.01        4.73     13.72 o
   2   8  12        4.61       -6.67     13.07 o
   3   8  12      127.73      126.89     16.76 o
   4   8  12       65.94       45.98     15.42 o
   5   8  12       21.57       27.50     16.58 o
   6   8  12       22.34       13.92     17.47 o
   7   8  12       42.72        6.48     17.20 o
   1   9  12       35.90       33.61     13.04 o
   2   9  12       12.91        8.66     11.39 o
   3   9  12       11.27       10.66     12.13 o
   4   9  12       26.62       37.85     14.01 o
   5   9  12        9.23       10.10     16.72 o
   1   1  13      545.76      495.43      7.64 o
   2   1  13      866.08      901.52     11.81 o
   3   1  13     1255.40     1191.51     15.41 o
   4   1  13      261.78      280.92      6.79 o
   5   1  13       12.57        8.05      3.67 o
   6   1  13       62.64       75.28      7.60 o
   7   1  13        3.43       -1.98      4.21 o
   8   1  13       77.91       68.81      6.69 o
   9   1  13      115.67      133.94      7.76 o
  10   1  13       21.25       22.46      5.55 o
  11   1  13       59.28       85.10      7.93 o
  12   1  13      171.37      158.79     10.13 o
  13   1  13       24.73       26.36      8.62 o
   0   2  13      934.77      944.19     41.13 o
   1   2  13     1117.15     1134.60     13.00 o
   2   2  13       17.48       22.49      3.04 o
   3   2  13     1289.13     1202.70     13.13 o
   4   2  13      132.05      130.99      5.25 o
   5   2  13      471.32      512.50     10.36 o
   6   2  13      332.61      336.48      9.93 o
   7   2  13       11.88        8.83      4.82 o
   8   2  13      360.02      379.01     11.35 o
   9   2  13        0.17        8.94      5.29 o
  10   2  13       12.56        5.96      5.57 o
  11   2  13        2.97        1.17      5.75 o
  12   2  13        8.28       12.33     12.22 o
  13   2  13       44.88       44.51      9.74 o
   1   3  13       46.21       57.57      4.28 o
   2   3  13       63.02       65.08      3.60 o
   3   3  13      112.96      111.04      6.12 o
   4   3  13      156.33      144.67      5.63 o
   5   3  13      211.37      187.06      5.38 o
   6   3  13        0.02       -4.12      4.12 o
   7   3  13      360.96      343.09     12.78 o
   8   3  13       66.35       87.86      7.51 o
   9   3  13      559.68      546.96     15.34 o
  10   3  13        1.68        2.32      7.19 o
  11   3  13       92.56      119.95      9.69 o
  12   3  13       10.95       24.02      9.74 o
   0   4  13      360.10      352.98      7.80 o
   1   4  13      142.30      142.71      4.25 o
   2   4  13        0.00       -0.51      2.92 o
   3   4  13       43.17       52.74      4.16 o
   4   4  13       21.84       36.89      3.88 o
   5   4  13      289.21      287.62      9.50 o
   6   4  13      115.45      126.72      7.25 o
   7   4  13      212.71      212.12     11.17 o
   8   4  13       26.38       18.00      6.96 o
   9   4  13        5.67        8.41      7.20 o
  10   4  13        6.02        2.30      7.40 o
  11   4  13       34.76       38.76     17.16 o
  12   4  13       10.17       42.80     23.17 o
   1   5  13        1.31        4.71      3.31 o
   2   5  13        4.73        5.05      3.80 o
   3   5  13       77.50       80.11      6.21 o
   4   5  13       69.39       77.49      6.39 o
   5   5  13      206.35      206.31      7.53 o
   6   5  13        4.34        0.44      4.44 o
   7   5  13       15.65       15.45      6.16 o
   8   5  13        6.18        4.97      6.19 o
   9   5  13       42.74       63.93     13.43 o
  10   5  13        0.43       -1.50     19.31 o
  11   5  13        2.38       -0.34     20.33 o
   0   6  13       36.28       32.81      6.28 o
   1   6  13       74.46       89.50      5.71 o
   2   6  13        0.50        0.44      3.48 o
   3   6  13       54.37       49.72      4.13 o
   4   6  13       16.15       21.28      4.23 o
   5   6  13       37.79       31.16      5.38 o
   6   6  13        0.22       -4.92      5.47 o
   7   6  13       15.90       11.42      7.31 o
   8   6  13        0.48        0.59      7.94 o
   9   6  13        3.42        7.78     14.88 o
  10   6  13        5.00        4.09     14.94 o
   1   7  13      162.23      122.77     15.03 o
   2   7  13       35.82       11.32      9.56 o
   3   7  13        4.33        1.90      9.48 o
   4   7  13       12.03       18.35     13.99 o
   5   7  13       21.29       14.47     14.88 o
   6   7  13       10.36        0.96     13.24 o
   7   7  13       40.47       51.66     18.08 o
   8   7  13       16.62       36.64     19.11 o
   9   7  13        0.24        2.32     16.17 o
   0   8  13        1.77      -10.99     10.99 o
   1   8  13       54.27       60.81     13.49 o
   2   8  13       26.82       23.25     12.10 o
   3   8  13       52.03       50.40     15.01 o
   4   8  13        5.16      -11.29     11.29 o
   5   8  13       51.16       70.97     21.77 o
   6   8  13        4.64      -10.37     13.85 o
   7   8  13       11.65        3.34     16.04 o
   1   9  13        0.00       -2.07      9.78 o
   2   9  13        0.85       -5.10     10.66 o
   3   9  13      128.97      160.63     20.20 o
   4   9  13        2.41      -10.45     10.45 o
   0   0  14       36.32       56.58      5.36 o
   1   0  14      976.32      949.83     18.73 o
   2   0  14      779.30      711.97     12.71 o
   3   0  14       54.83       59.66      7.02 o
   4   0  14        0.64       -2.49      4.65 o
   5   0  14      235.58      223.67     10.41 o
   6   0  14     1302.16     1292.92     26.85 o
   7   0  14        3.82        6.43      6.21 o
   8   0  14       47.90       70.49      9.81 o
   9   0  14        5.79        0.76      8.20 o
  10   0  14        1.92        8.30      7.43 o
  11   0  14       23.24       29.66      8.99 o
  12   0  14       25.53       24.41     10.62 o
  13   0  14       43.07       44.71     14.23 o
   1   1  14       11.30       13.69      2.63 o
   2   1  14        3.50        4.06      2.48 o
   3   1  14        6.72       12.01      3.17 o
   4   1  14      144.57      135.30      7.31 o
   5   1  14      423.67      423.66     11.08 o
   6   1  14      422.26      389.67     10.38 o
   7   1  14       38.42       43.12      5.43 o
   8   1  14      141.48      154.90      8.37 o
   9   1  14       15.33       25.23      6.06 o
  10   1  14      223.76      223.28      9.75 o
  11   1  14       27.91       20.82      6.42 o
  12   1  14       49.35       55.21      8.28 o
  13   1  14        8.46        7.90      8.99 o
   0   2  14        5.32        9.89      3.51 o
   1   2  14       19.03       14.98      2.67 o
   2   2  14     1376.04     1371.48     14.72 o
   3   2  14      120.86      143.88      4.66 o
   4   2  14      339.30      346.20      8.23 o
   5   2  14       67.44       71.73      4.95 o
   6   2  14       27.20       23.35      4.67 o
   7   2  14       42.75       45.93      6.49 o
   8   2  14       27.57       19.42      5.47 o
   9   2  14       12.44       11.88      5.31 o
  10   2  14       54.58       68.84      7.76 o
  11   2  14        6.98        2.55      6.11 o
  12   2  14       30.09       13.71      7.37 o
   1   3  14       29.11       32.35      3.41 o
   2   3  14       86.93       69.96      4.12 o
   3   3  14      169.23      171.09      5.90 o
   4   3  14        1.46        5.77      3.09 o
   5   3  14       23.41       25.99      4.25 o
   6   3  14        6.69       -2.03      4.78 o
   7   3  14        1.44       -1.83      7.31 o
   8   3  14       22.86       10.78      5.64 o
   9   3  14       21.59       10.15      6.18 o
  10   3  14       22.42       27.27      7.01 o
  11   3  14        0.04       -7.58      7.58 o
  12   3  14        0.07       -7.05     10.43 o
   0   4  14      236.33      261.94      7.30 o
   1   4  14       52.66       54.14      3.29 o
   2   4  14        9.09        6.52      2.56 o
   3   4  14        2.13        2.96      2.78 o
   4   4  14      763.40      772.53     15.03 o
   5   4  14        0.03       -1.42      3.32 o
   6   4  14      115.08      116.61      8.88 o
   7   4  14        4.20        0.32      6.20 o
   8   4  14       72.61       61.73      8.60 o
   9   4  14       46.32       70.71      9.94 o
  10   4  14        0.23        9.33      9.88 o
  11   4  14       39.75       61.35     42.89 o
   1   5  14      378.69      361.17      9.86 o
   2   5  14       25.15       19.80      4.75 o
   3   5  14        0.08        7.36      4.19 o
   4   5  14      368.55      373.81     12.70 o
   5   5  14       49.18       41.81      9.32 o
   6   5  14       18.84        7.23      5.91 o
   7   5  14       34.79       23.95      6.67 o
   8   5  14       70.77       71.13      8.75 o
   9   5  14        0.03       -7.93     12.90 o
  10   5  14       56.50       27.70     13.99 o
  11   5  14       10.56       32.75     22.11 o
   0   6  14      485.52      477.99     18.66 o
   1   6  14       28.08       38.28      5.06 o
   2   6  14        9.43       12.94      6.24 o
   3   6  14       39.53       33.53      4.45 o
   4   6  14      526.02      558.58     14.35 o
   5   6  14       17.03        9.50      5.25 o
   6   6  14       52.23       38.10     17.06 o
   7   6  14        2.69        3.36      7.38 o
   8   6  14       36.71       45.93     18.29 o
   9   6  14        3.57       -2.93     13.58 o
  10   6  14        0.02      -11.67     11.67 o
   1   7  14        0.43       -1.97      8.82 o
   2   7  14       10.34       -6.16      8.60 o
   3   7  14       15.58       11.01      6.33 o
   4   7  14        8.93       27.81     11.41 o
   5   7  14       86.47       68.99     19.93 o
   6   7  14       35.69       14.13     16.10 o
   7   7  14       26.95        8.19     14.60 o
   8   7  14      140.79      169.46     28.25 o
   0   8  14       22.96       33.98     17.61 o
   1   8  14       93.72       91.73     24.33 o
   2   8  14        0.70       -5.41     10.20 o
   3   8  14        0.22        1.30     21.05 o
   4   8  14       11.39       -4.59     10.30 o
   5   8  14        0.07       -5.66     15.15 o
   6   8  14       83.36      114.85     25.25 o
   7   8  14        4.84       19.72     16.24 o
   1   9  14       82.63       68.58     20.03 o
   2   9  14        5.48        3.57     11.63 o
   3   9  14        6.92       24.15     14.88 o
   4   9  14        3.65        9.57     12.76 o
   1   1  15     1755.23     1760.88     19.36 o
   2   1  15       15.64       20.78      2.87 o
   3   1  15       51.89       61.12      4.61 o
   4   1  15      577.81      605.46      9.93 o
   5   1  15        3.36        0.92      3.77 o
   6   1  15        2.47        0.14      4.36 o
   7   1  15        1.33        3.64      5.10 o
   8   1  15      221.99      208.77      9.43 o
   9   1  15      335.69      316.75     12.90 o
  10   1  15        0.16        2.74      6.00 o
  11   1  15        3.08       10.16      6.81 o
  12   1  15       18.26       29.03      7.89 o
   0   2  15      220.28      235.73      9.52 o
   1   2  15      267.79      268.02     10.82 o
   2   2  15      112.19      116.42      6.12 o
   3   2  15      102.21      108.01      4.33 o
   4   2  15        7.50        8.29      3.33 o
   5   2  15        0.05       -0.47      3.50 o
   6   2  15      484.74      504.00     12.54 o
   7   2  15      386.74      375.43     12.55 o
   8   2  15        0.15       -4.03      5.53 o
   9   2  15       32.99       20.23      5.87 o
  10   2  15       82.94       77.81      7.52 o
  11   2  15      143.28      178.90      9.84 o
  12   2  15        0.03       -3.95      7.23 o
   1   3  15      136.37      138.92      5.44 o
   2   3  15        9.70        3.77      2.71 o
   3   3  15      341.70      352.24      8.64 o
   4   3  15      385.14      339.78      8.86 o
   5   3  15      557.26      520.81     11.60 o
   6   3  15      652.33      606.11     19.10 o
   7   3  15       60.04       80.75     12.71 o
   8   3  15        0.07        6.50      5.51 o
   9   3  15       21.55       24.31      6.56 o
  10   3  15      219.05      231.17     11.49 o
  11   3  15       14.69       57.80     19.52 o
  12   3  15       36.80       32.49     12.00 o
   0   4  15       10.43        9.52      3.60 o
   1   4  15      325.73      338.52      6.35 o
   2   4  15      836.21      817.81     11.04 o
   3   4  15       66.53       74.01      4.30 o
   4   4  15       20.30       30.55      4.38 o
   5   4  15       20.33       35.56      7.54 o
   6   4  15       14.30       16.61      3.65 o
   7   4  15      143.70      159.24      9.57 o
   8   4  15        0.56        9.69      6.85 o
   9   4  15       27.19       25.78      8.30 o
  10   4  15       84.18       82.50     16.12 o
  11   4  15        6.51       24.77     17.06 o
   1   5  15       39.21       38.32      5.26 o
   2   5  15      105.36      107.56      6.92 o
   3   5  15        2.99        2.84      5.32 o
   4   5  15       35.46       44.41      8.45 o
   5   5  15       28.12       30.55     10.89 o
   6   5  15        1.64        5.34      5.81 o
   7   5  15        2.13       -0.05      5.88 o
   8   5  15        9.97        4.80      6.71 o
   9   5  15       27.72       26.54     12.71 o
  10   5  15       32.48       35.38     14.05 o
   0   6  15      119.87      120.50     16.99 o
   1   6  15       80.19       63.91      6.20 o
   2   6  15       54.21       46.20      6.63 o
   3   6  15        1.22       -4.84      4.84 o
   4   6  15       29.43       27.28      5.31 o
   5   6  15        2.57        0.46      7.06 o
   6   6  15       33.32       16.90     16.65 o
   7   6  15       12.16        4.66      8.10 o
   8   6  15        0.32        2.87     14.06 o
   9   6  15       11.34       -1.43     15.22 o
   1   7  15        2.69       19.63      9.95 o
   2   7  15       22.04       14.11      6.14 o
   3   7  15        1.43       20.30     10.48 o
   4   7  15       23.37       17.86     11.37 o
   5   7  15        2.01        2.80     14.26 o
   6   7  15       22.21       -7.85     14.88 o
   7   7  15      152.74      209.25     29.28 o
   8   7  15       52.97       75.82     21.15 o
   0   8  15       31.51       24.50     16.99 o
   1   8  15       38.55       59.48     14.58 o
   2   8  15       41.34       34.53     31.66 o
   3   8  15        5.05       -1.02     10.30 o
   4   8  15       20.08       23.97     12.92 o
   5   8  15        2.53       12.49     17.61 o
   6   8  15       52.56       56.64     20.34 o
   1   9  15        3.07       -1.42     11.10 o
   2   9  15        1.47        6.80     11.53 o
   3   9  15       19.27       15.54     15.32 o
   0   0  16        9.26        8.77      6.52 o
   1   0  16     1418.74     1466.56     19.78 o
   2   0  16     1470.01     1401.28     24.42 o
   3   0  16      111.93      107.54      8.02 o
   4   0  16       12.11       18.95      5.12 o
   5   0  16      534.81      549.72     16.33 o
   6   0  16        0.91        1.89      5.89 o
   7   0  16        0.47        8.91      7.30 o
   8   0  16        0.06       -1.12      9.06 o
   9   0  16       63.26       70.13     10.92 o
  10   0  16       25.83       23.21      9.78 o
  11   0  16        6.34       -0.55     11.21 o
  12   0  16      123.88      148.33     14.93 o
   1   1  16       10.77       20.77      4.44 o
   2   1  16      186.72      183.71      5.71 o
   3   1  16      858.01      838.60     12.55 o
   4   1  16       89.61       90.55      5.56 o
   5   1  16       32.22       32.15      5.02 o
   6   1  16       92.23       86.09      6.85 o
   7   1  16      204.02      201.38      9.23 o
   8   1  16       27.92       20.52      6.07 o
   9   1  16      123.92      136.44      9.46 o
  10   1  16       23.28       29.49      6.89 o
  11   1  16       97.13      110.83      9.27 o
  12   1  16       12.22        9.31      8.64 o
   0   2  16      478.98      467.09     12.31 o
   1   2  16        0.31        0.80      2.72 o
   2   2  16       19.51       15.91      3.22 o
   3   2  16      147.92      149.71      4.84 o
   4   2  16      252.44      226.87      7.90 o
   5   2  16       62.00       73.51      5.44 o
   6   2  16      258.90      264.00      9.57 o
   7   2  16        1.74       -2.48      5.17 o
   8   2  16        3.09        8.97      5.79 o
   9   2  16        8.03       10.13      5.65 o
  10   2  16       45.48       51.57      8.27 o
  11   2  16        9.52        7.40      6.77 o
  12   2  16       21.78       29.02      8.18 o
   1   3  16       30.01       32.09      3.53 o
   2   3  16      453.40      402.49      9.09 o
   3   3  16      390.24      392.18      9.91 o
   4   3  16      395.81      364.80      9.92 o
   5   3  16      385.84      382.65     12.13 o
   6   3  16       17.25        8.08      6.16 o
   7   3  16       12.05       22.00      7.00 o
   8   3  16        0.11        5.05      6.92 o
   9   3  16        9.63        8.83      6.77 o
  10   3  16       21.21       18.97      7.43 o
  11   3  16        9.52       17.19      9.62 o
   0   4  16      272.22      296.77      9.26 o
   1   4  16        2.02       -1.25      2.75 o
   2   4  16       80.39       75.13      4.81 o
   3   4  16       17.79       13.12      3.68 o
   4   4  16      106.15      107.75      5.69 o
   5   4  16      147.32      149.05      7.83 o
   6   4  16       55.22       57.73      8.76 o
   7   4  16       33.47       45.40      6.31 o
   8   4  16      123.84      126.27      7.28 o
   9   4  16        7.93       10.03     10.29 o
  10   4  16        0.29       24.44     33.85 o
  11   4  16        3.09      -11.87     18.42 o
   1   5  16       17.10       11.47      4.77 o
   2   5  16       34.76       33.98      6.41 o
   3   5  16        9.85        6.76      3.77 o
   4   5  16        1.70        5.27      7.19 o
   5   5  16       96.36       52.47     31.26 o
   6   5  16       87.53      102.51     15.33 o
   7   5  16      128.76      113.65     10.06 o
   8   5  16      103.63      125.08     12.89 o
   9   5  16       85.23       98.44     22.18 o
  10   5  16        0.00        2.07     12.30 o
   0   6  16        8.48       19.69      7.50 o
   1   6  16       72.32       69.15      6.77 o
   2   6  16        6.09        1.19      5.43 o
   3   6  16       84.85      102.64     27.94 o
   4   6  16       41.73       50.39      8.10 o
   5   6  16      130.86      129.28     12.45 o
   6   6  16        2.13       13.11      8.52 o
   7   6  16        6.34       15.83     14.33 o
   8   6  16       12.60        5.25     14.06 o
   9   6  16        1.02        1.36     14.47 o
   1   7  16        0.18       -1.00      7.76 o
   2   7  16       52.48       59.54     12.65 o
   3   7  16       17.60       21.58     11.98 o
   4   7  16        5.90       -0.78     10.04 o
   5   7  16        0.34       15.35     14.13 o
   6   7  16       20.51       43.60     19.93 o
   7   7  16       24.42       30.23     19.52 o
   0   8  16        0.01      -12.28     14.06 o
   1   8  16       48.01       74.41     14.77 o
   2   8  16        7.01        5.96     10.70 o
   3   8  16        0.43        4.90     10.39 o
   4   8  16        0.00       -8.54     11.94 o
   5   8  16        5.80       14.26     18.22 o
   1   9  16        0.94       -1.74     11.33 o
   1   1  17       51.05       49.42      3.30 o
   2   1  17      127.77      143.28      5.03 o
   3   1  17        0.44       -1.64      2.99 o
   4   1  17      312.23      309.14      9.12 o
   5   1  17      185.76      181.70      8.49 o
   6   1  17      568.54      562.49     14.62 o
   7   1  17       37.08       30.45      6.22 o
   8   1  17      130.29      138.20      8.74 o
   9   1  17        0.39       -2.21      6.36 o
  10   1  17        1.86       10.00      6.34 o
  11   1  17        3.65        4.47      6.96 o
  12   1  17        5.06       -8.03      8.03 o
   0   2  17      189.04      215.94     11.20 o
   1   2  17      137.22      130.54      5.71 o
   2   2  17       80.20       79.36      4.95 o
   3   2  17       19.49       20.26      3.51 o
   4   2  17      727.27      735.18     12.50 o
   5   2  17       28.11       24.42      5.33 o
   6   2  17        0.54        2.94      5.20 o
   7   2  17        0.92        0.29      5.46 o
   8   2  17       38.20       59.75      8.45 o
   9   2  17        9.87       18.63      6.44 o
  10   2  17       27.01       28.35      6.61 o
  11   2  17       32.54       30.22      7.63 o
   1   3  17      164.26      156.94      8.15 o
   2   3  17       35.05       44.66      4.81 o
   3   3  17      100.15       93.78      5.84 o
   4   3  17       73.01       79.19      6.94 o
   5   3  17       49.62       45.80      6.44 o
   6   3  17        8.87        4.37      6.40 o
   7   3  17       51.68       44.39      7.87 o
   8   3  17       63.99       79.91      9.11 o
   9   3  17       11.12       15.63      6.82 o
  10   3  17       97.32      117.51     11.03 o
  11   3  17        8.29       -0.38     12.60 o
   0   4  17      281.45      263.49     10.46 o
   1   4  17        0.52       -0.81      3.39 o
   2   4  17       74.51       92.79      6.04 o
   3   4  17       30.25       28.51      5.17 o
   4   4  17       93.98      107.53      7.17 o
   5   4  17       28.55       18.10      5.22 o
   6   4  17        9.86        3.42      5.03 o
   7   4  17       26.70       29.18      6.01 o
   8   4  17       45.90       51.37      7.09 o
   9   4  17        4.75        1.79     10.50 o
  10   4  17       34.56       42.85     15.71 o
   1   5  17       28.86       35.45     15.19 o
   2   5  17       20.01       12.29     10.49 o
   3   5  17       44.46       37.64     13.02 o
   4   5  17       20.56       19.62      8.55 o
   5   5  17        0.08       -9.01      9.01 o
   6   5  17        1.37        2.24     10.23 o
   7   5  17       45.10       37.40      8.31 o
   8   5  17       20.37       29.14     16.45 o
   9   5  17        0.88       12.83     16.58 o
  10   5  17        8.77       19.38     18.01 o
   0   6  17       21.66       65.10     16.86 o
   1   6  17        0.01       -4.73      7.98 o
   2   6  17       30.87       34.06     11.25 o
   3   6  17        0.12        0.19      9.09 o
   4   6  17       11.65       22.45     10.85 o
   5   6  17        5.73       18.57      8.61 o
   6   6  17        4.43       12.35      8.76 o
   7   6  17        7.54       -0.41     13.03 o
   8   6  17        2.02        9.69     17.06 o
   1   7  17       63.47       75.69     14.23 o
   2   7  17       16.91       12.49     10.75 o
   3   7  17        0.15        0.84     10.22 o
   4   7  17       10.12        8.81     10.99 o
   5   7  17        1.40      -13.37     13.58 o
   6   7  17       22.72       -2.46     14.33 o
   7   7  17        0.02       16.24     15.35 o
   0   8  17        0.04       12.49     16.38 o
   1   8  17        7.32        9.29     11.71 o
   2   8  17       16.36       20.52     13.21 o
   3   8  17        0.04        0.09     11.05 o
   4   8  17       31.45       17.35     12.98 o
   5   8  17        0.07        3.96     16.45 o
   0   0  18      125.71      140.44      8.40 o
   1   0  18      435.54      420.79     10.03 o
   2   0  18      582.48      610.38     14.82 o
   3   0  18       57.58       59.82      7.61 o
   4   0  18       17.09       19.26      5.77 o
   5   0  18       18.83       11.65      6.45 o
   6   0  18      135.95      128.07     11.60 o
   7   0  18      262.49      266.40     14.92 o
   8   0  18      140.88      114.34     20.17 o
   9   0  18        0.03        2.65      8.49 o
  10   0  18       78.84       62.22     13.81 o
  11   0  18       68.69       74.70     12.72 o
   1   1  18       90.71       98.86      4.59 o
   2   1  18        2.29        1.88      2.85 o
   3   1  18       12.12       10.76      3.46 o
   4   1  18        7.79        3.28      4.23 o
   5   1  18        1.54       -3.46      4.92 o
   6   1  18      186.35      182.66     12.34 o
   7   1  18       83.70       86.87      7.51 o
   8   1  18       25.11       28.65      6.96 o
   9   1  18       28.89       21.73      7.94 o
  10   1  18       36.58       43.22      9.30 o
  11   1  18       39.38       48.69      8.79 o
   0   2  18       78.34      101.42     11.92 o
   1   2  18       34.12       38.49      3.65 o
   2   2  18       59.89       61.26      5.36 o
   3   2  18      145.72      152.94      6.24 o
   4   2  18       51.04       50.37      5.20 o
   5   2  18       98.67      104.06      7.03 o
   6   2  18       33.61       35.74      6.56 o
   7   2  18        0.90       -2.37      5.53 o
   8   2  18      139.89      132.27      9.83 o
   9   2  18        0.01       -2.26      7.42 o
  10   2  18        0.75       -3.94      6.01 o
  11   2  18       19.80       20.93      7.81 o
   1   3  18      396.61      344.55     10.86 o
   2   3  18        5.72       -0.50      4.65 o
   3   3  18        3.68        3.14      4.94 o
   4   3  18      107.61      110.75      7.85 o
   5   3  18        4.94        9.41      5.47 o
   6   3  18       80.20       55.06      8.03 o
   7   3  18       47.80       61.84      8.47 o
   8   3  18        4.17        9.74      8.21 o
   9   3  18       48.19       47.45      8.06 o
  10   3  18        3.61        1.85      9.19 o
  11   3  18        1.21        5.68     12.45 o
   0   4  18      242.81      252.20     12.00 o
   1   4  18       86.35       89.80      6.19 o
   2   4  18      213.68      197.29      8.84 o
   3   4  18       37.62       40.54      5.79 o
   4   4  18      216.41      224.72     11.24 o
   5   4  18        0.64       10.24      5.33 o
   6   4  18      134.48      136.97      8.37 o
   7   4  18       49.10       50.79      8.32 o
   8   4  18       12.15        8.55      5.88 o
   9   4  18        2.41       -3.53     10.87 o
  10   4  18        6.51        1.23     13.38 o
   1   5  18       39.94       49.51     10.51 o
   2   5  18        0.00       -4.28      4.28 o
   3   5  18       92.88       99.79     13.06 o
   4   5  18        3.56        3.78      7.78 o
   5   5  18      153.64      133.91     17.30 o
   6   5  18       79.16       95.37     14.79 o
   7   5  18      123.49      161.03     16.27 o
   8   5  18       76.31       97.82     16.35 o
   9   5  18        1.80       -7.82     12.33 o
   0   6  18       14.77       15.76     13.44 o
   1   6  18       47.08       72.82     12.91 o
   2   6  18      151.80      150.11     16.05 o
   3   6  18        0.78       -8.94      8.94 o
   4   6  18        9.04       -7.75      9.12 o
   5   6  18       28.61       31.29      9.68 o
   6   6  18        5.53       18.08     14.19 o
   7   6  18       39.15       68.31     21.97 o
   8   6  18        0.03       11.53     16.58 o
   1   7  18       42.16       61.36     16.41 o
   2   7  18       20.97       11.01      5.76 o
   3   7  18       47.03       56.33     10.64 o
   4   7  18        0.13       -3.22      5.55 o
   5   7  18        6.32       -9.49     13.99 o
   6   7  18       11.50       -4.91     15.49 o
   0   8  18       13.55       22.52     17.26 o
   1   8  18        0.50        7.92     11.81 o
   2   8  18        9.54       -2.54     16.14 o
   3   8  18        7.92        8.13     17.50 o
   4   8  18        3.16       -1.32     26.75 o
   1   1  19      157.32      157.51      5.30 o
   2   1  19      554.85      543.63      9.23 o
   3   1  19      251.07      253.32      8.17 o
   4   1  19        3.23       -0.52      5.24 o
   5   1  19      534.86      551.73     25.22 o
   6   1  19       29.76       22.32      6.00 o
   7   1  19        1.61       -4.99      5.78 o
   8   1  19       28.75       34.47      7.92 o
   9   1  19       22.21       14.74      7.16 o
  10   1  19        4.28        8.58      7.36 o
  11   1  19        0.43       -7.85      7.85 o
   0   2  19        7.20        3.34      6.32 o
   1   2  19      185.16      160.27      7.92 o
   2   2  19       79.00       81.62      6.09 o
   3   2  19       15.52       15.74      3.88 o
   4   2  19       21.00       27.33      5.22 o
   5   2  19      200.84      221.89     10.85 o
   6   2  19        8.22       17.77      5.96 o
   7   2  19        0.61       -1.72      5.63 o
   8   2  19       29.84       36.80      6.99 o
   9   2  19       16.26        5.35      6.50 o
  10   2  19        2.17       10.36     10.87 o
  11   2  19       10.80       12.80      7.67 o
   1   3  19       39.53       43.29      6.35 o
   2   3  19       39.04       42.17      6.06 o
   3   3  19      236.28      206.91      9.35 o
   4   3  19       69.44       79.42      8.14 o
   5   3  19       44.39       39.81      7.63 o
   6   3  19        2.38        4.61      5.90 o
   7   3  19      141.39      141.92      9.72 o
   8   3  19       21.05       33.47      8.34 o
   9   3  19       46.19       43.41      9.26 o
  10   3  19        6.74       13.80      9.97 o
   0   4  19      223.93      218.59     19.84 o
   1   4  19        3.39        3.48      4.38 o
   2   4  19       12.23        2.45      4.76 o
   3   4  19      246.39      244.75     13.52 o
   4   4  19       33.58       48.29      6.30 o
   5   4  19       87.68       98.60      8.63 o
   6   4  19       15.76       15.28      9.73 o
   7   4  19       33.61       26.62      8.93 o
   8   4  19       21.53       26.96      8.03 o
   9   4  19        0.28        7.95      8.50 o
  10   4  19        0.42       -1.58     12.07 o
   1   5  19        4.66        3.59     14.23 o
   2   5  19        9.81        5.87      5.43 o
   3   5  19        4.42        4.74      5.21 o
   4   5  19        4.10       -4.67      7.33 o
   5   5  19       13.23       33.06     11.80 o
   6   5  19        6.18        7.65     10.19 o
   7   5  19       41.91       38.17     13.13 o
   8   5  19        0.71       -0.14     12.34 o
   9   5  19        5.26       14.33     16.82 o
   0   6  19       17.02       -3.07     12.35 o
   1   6  19       61.87       82.08     13.93 o
   2   6  19        7.62       24.34     18.29 o
   3   6  19       31.29       24.35     11.29 o
   4   6  19        0.70        0.13     10.13 o
   5   6  19       17.11        3.96     15.15 o
   6   6  19        1.40       -2.32     13.17 o
   7   6  19       53.13       75.61     22.66 o
   1   7  19        0.71       -7.56     13.27 o
   2   7  19       25.29       17.21     11.75 o
   3   7  19        0.50       -1.10     10.54 o
   4   7  19       12.43       28.90     12.48 o
   5   7  19        3.51       15.22     16.92 o
   6   7  19        3.34       29.00     17.06 o
   0   8  19        1.02        0.75     15.08 o
   1   8  19       31.79       20.31     22.35 o
   2   8  19       14.46        0.67     11.93 o
   0   0  20       16.49       24.20      6.62 o
   1   0  20        1.55       -0.77      3.24 o
   2   0  20       21.17       15.97      6.11 o
   3   0  20      428.31      413.69     16.13 o
   4   0  20      795.60      759.57     23.74 o
   5   0  20       10.14       -0.34      7.49 o
   6   0  20        6.07        0.35      7.92 o
   7   0  20       97.07       98.55     11.86 o
   8   0  20       96.85      132.65     31.22 o
   9   0  20        2.49        4.07     11.02 o
  10   0  20        4.94       11.70     12.01 o
  11   0  20       30.30       38.98     14.45 o
   1   1  20        2.26       -0.25      3.00 o
   2   1  20       43.84       47.44      4.45 o
   3   1  20       20.18       15.86      4.98 o
   4   1  20      131.56      149.09      8.00 o
   5   1  20        4.42        4.07      5.18 o
   6   1  20       31.81       25.57      6.74 o
   7   1  20       13.22       14.73      6.69 o
   8   1  20       85.93       93.12      9.06 o
   9   1  20        0.17       -6.99      6.99 o
  10   1  20        8.84        7.09      8.50 o
   0   2  20      338.37      337.71     17.08 o
   1   2  20       24.59       15.77      5.54 o
   2   2  20       46.77       52.99      6.02 o
   3   2  20      183.23      167.93      8.48 o
   4   2  20       21.45       26.85      5.16 o
   5   2  20        3.43        2.39      4.78 o
   6   2  20        7.54        0.82      7.28 o
   7   2  20       34.96       33.06      6.94 o
   8   2  20        0.66        9.94      6.24 o
   9   2  20        0.05       -0.79      6.24 o
  10   2  20        0.05        4.51      8.22 o
   1   3  20      115.91      122.14      8.74 o
   2   3  20      121.33      126.12      7.84 o
   3   3  20        0.21       -4.83      4.83 o
   4   3  20        0.02        3.80      6.24 o
   5   3  20      128.23      153.52     10.52 o
   6   3  20       54.10       40.90      7.21 o
   7   3  20       69.20       62.89      8.17 o
   8   3  20        0.33       -7.31      7.43 o
   9   3  20       11.08        8.08     10.01 o
  10   3  20        0.16       -3.33      9.41 o
   0   4  20        2.81        6.63      6.38 o
   1   4  20       14.50        4.70      4.60 o
   2   4  20      126.68      138.42      8.24 o
   3   4  20        0.32       -0.69      4.93 o
   4   4  20        4.51        4.37      6.03 o
   5   4  20        0.91       -4.00      6.80 o
   6   4  20        2.68        0.16      6.47 o
   7   4  20       24.17       26.05      7.35 o
   8   4  20        0.21       -1.03      7.22 o
   9   4  20       29.44       41.59      8.44 o
   1   5  20      105.12      113.26      8.28 o
   2   5  20       61.16       55.06      9.17 o
   3   5  20       58.55       51.64      7.85 o
   4   5  20       13.96       21.69      8.87 o
   5   5  20        5.01        9.30     11.29 o
   6   5  20        0.19      -11.01     14.81 o
   7   5  20        0.10       -0.85     11.28 o
   8   5  20        1.31       -3.66     12.26 o
   0   6  20        3.69       13.10     13.78 o
   1   6  20        1.14       -6.35      8.82 o
   2   6  20      116.38      113.09     15.72 o
   3   6  20        0.34        7.30     10.33 o
   4   6  20        0.27       -9.14      9.14 o
   5   6  20        0.55       -6.35     13.72 o
   6   6  20        3.38      -13.17     13.17 o
   7   6  20        9.55        5.73     16.04 o
   1   7  20        1.93        6.97     10.94 o
   2   7  20        0.13       -1.77     10.39 o
   3   7  20        0.69       10.24     11.00 o
   4   7  20        3.81        3.66     15.73 o
   5   7  20        4.40       -3.34     16.10 o
   1   1  21       34.02       34.86      5.09 o
   2   1  21        1.50       -0.38      4.10 o
   3   1  21      262.56      247.84      9.64 o
   4   1  21       26.04       23.00      5.89 o
   5   1  21        3.50        4.86      6.05 o
   6   1  21       36.18       27.75      6.97 o
   7   1  21       70.00       64.01      8.19 o
   8   1  21       49.22       47.25     11.18 o
   9   1  21        6.53       -1.85      8.03 o
  10   1  21       35.49       42.11     15.12 o
   0   2  21      166.97      182.33     13.58 o
   1   2  21      302.02      309.16     12.00 o
   2   2  21      433.27      417.86     14.78 o
   3   2  21        0.05       -4.92      4.92 o
   4   2  21       72.44       76.02     11.66 o
   5   2  21        0.20       -2.16      5.02 o
   6   2  21       81.29       72.40      7.03 o
   7   2  21        3.83       -0.86      7.67 o
   8   2  21       66.80       47.29     13.18 o
   9   2  21        8.21       -0.14      6.59 o
  10   2  21        3.22        5.88      7.66 o
   1   3  21       12.08        8.78      5.18 o
   2   3  21        7.58        7.66      5.23 o
   3   3  21       24.93       22.55      6.49 o
   4   3  21        0.63       -5.94      5.94 o
   5   3  21        0.85       -6.15      6.15 o
   6   3  21      150.37      145.95     19.47 o
   7   3  21       43.54       67.05     11.50 o
   8   3  21        5.01       -2.58      7.02 o
   9   3  21        0.15       -4.48     12.61 o
   0   4  21       11.34       12.91      7.70 o
   1   4  21        0.93        2.40      4.74 o
   2   4  21       50.64       56.45      6.86 o
   3   4  21        1.08        2.62      5.87 o
   4   4  21       13.37       20.80      6.76 o
   5   4  21       51.32       83.45     13.58 o
   6   4  21       20.12        9.49     10.78 o
   7   4  21       59.18       72.65     13.12 o
   8   4  21        2.06        9.18      7.70 o
   9   4  21        3.09        4.03     10.10 o
   1   5  21        1.03       14.14      8.24 o
   2   5  21        0.00        3.81      6.17 o
   3   5  21        0.12        9.67      7.31 o
   4   5  21        4.42      -12.39     12.39 o
   5   5  21        8.98        8.30     13.24 o
   6   5  21        0.05      -10.10     10.10 o
   7   5  21        8.01       12.03     12.84 o
   0   6  21        4.14        6.62     14.13 o
   1   6  21        1.13        0.64     12.32 o
   2   6  21        5.06       17.43     10.68 o
   3   6  21       10.70       31.84     14.77 o
   4   6  21        5.58       -5.23     10.69 o
   5   6  21        3.06        7.03     16.85 o
   6   6  21        0.13       -1.64     15.01 o
   1   7  21        1.12       -3.18     10.31 o
   2   7  21        4.99       -4.71     29.51 o
   3   7  21       49.95       43.18     13.73 o
   4   7  21        0.84      -15.46     15.59 o
   0   0  22        0.01        2.73     12.35 o
   1   0  22      308.79      266.76     16.46 o
   2   0  22       26.38       26.79      7.60 o
   3   0  22        6.63       13.58      6.69 o
   4   0  22        0.93       -0.09      6.08 o
   5   0  22      109.92      150.89     18.16 o
   6   0  22       62.91       62.98     12.26 o
   7   0  22       10.91        9.30     10.88 o
   8   0  22       10.69       25.45     11.79 o
   9   0  22       62.92       43.69     19.04 o
  10   0  22       34.38       32.31     13.47 o
   1   1  22      195.35      192.32     13.52 o
   2   1  22       23.70       28.37      6.05 o
   3   1  22       14.24       15.26      6.12 o
   4   1  22        0.05       -5.32      5.32 o
   5   1  22        5.16       14.07      5.59 o
   6   1  22       10.76        2.88      6.69 o
   7   1  22        1.80        1.03      6.55 o
   8   1  22        0.69       -3.86      7.58 o
   9   1  22       82.34       62.77     10.31 o
   0   2  22        2.43       12.14      7.79 o
   1   2  22       37.47       36.22      6.49 o
   2   2  22        1.24        9.96      5.13 o
   3   2  22       21.67       19.81      8.25 o
   4   2  22       16.02       11.01      6.78 o
   5   2  22        0.24        6.86      5.17 o
   6   2  22       18.70       23.76      6.11 o
   7   2  22        2.25        1.60      6.19 o
   8   2  22        3.70        6.83      6.68 o
   9   2  22       11.99       22.49     11.52 o
   1   3  22       19.02       15.35      5.47 o
   2   3  22       77.70       67.74      7.19 o
   3   3  22       81.66       74.80      7.26 o
   4   3  22       17.38       35.08      8.49 o
   5   3  22       67.92       56.87      9.72 o
   6   3  22       14.81       16.51      6.83 o
   7   3  22        7.47        0.77      6.88 o
   8   3  22        0.86        1.71      8.03 o
   9   3  22        0.29       -7.87      8.07 o
   0   4  22       57.13       64.97     10.28 o
   1   4  22        5.89        1.24      5.01 o
   2   4  22       44.54       47.00      6.77 o
   3   4  22        2.41        4.07      5.68 o
   4   4  22        1.43        2.69      6.53 o
   5   4  22       35.58       46.08      7.97 o
   6   4  22        0.69       -3.91      7.53 o
   7   4  22       40.78       50.30      9.58 o
   8   4  22        0.87       -1.84      9.83 o
   1   5  22       76.08       69.45      8.09 o
   2   5  22       34.39       42.40      7.79 o
   3   5  22       85.60       73.97      9.20 o
   4   5  22       26.19       41.83     17.26 o
   5   5  22       26.36       10.04     13.27 o
   6   5  22        5.64       21.55     13.22 o
   7   5  22       20.66       22.22     13.48 o
   0   6  22       20.83        6.89     14.94 o
   1   6  22        7.63      -13.66     18.32 o
   2   6  22       22.52       42.04     17.43 o
   3   6  22        2.54        7.44     10.91 o
   4   6  22        3.71       -1.99     11.27 o
   5   6  22       39.02       48.79     20.20 o
   1   7  22        3.63        2.36     11.69 o
   2   7  22        1.56       -7.00     16.14 o
   1   1  23       42.00       47.18      8.63 o
   2   1  23        0.10        7.26      5.36 o
   3   1  23       16.16       14.03      6.27 o
   4   1  23        0.00       -5.22      5.22 o
   5   1  23       13.22       17.02      6.20 o
   6   1  23        7.95       10.47      6.77 o
   7   1  23      264.96      243.60     13.38 o
   8   1  23       10.33        3.89      8.13 o
   9   1  23        0.00       -7.94      7.94 o
   0   2  23       33.15       40.23      9.46 o
   1   2  23       27.95       17.08      6.10 o
   2   2  23       45.47       32.02      7.13 o
   3   2  23      119.46      129.26     12.67 o
   4   2  23        0.68       -2.72      7.72 o
   5   2  23        3.09        0.91      5.28 o
   6   2  23       26.11       28.83      9.18 o
   7   2  23        1.60        0.39      5.81 o
   8   2  23        0.95        3.17      6.70 o
   9   2  23        3.13        5.20      7.31 o
   1   3  23       73.07       70.20      7.30 o
   2   3  23       16.22       26.93      6.27 o
   3   3  23        1.48        1.34      5.75 o
   4   3  23       30.90       32.47      7.94 o
   5   3  23        3.45        4.28      8.18 o
   6   3  23       31.15       33.55      7.78 o
   7   3  23        4.28       -0.89      7.24 o
   8   3  23        1.06        6.10      7.95 o
   0   4  23       12.70       10.04      7.49 o
   1   4  23        2.42        0.20      4.96 o
   2   4  23      115.12      112.22     14.20 o
   3   4  23       24.18        6.46      6.08 o
   4   4  23       13.60       18.10      9.13 o
   5   4  23       16.20       18.95     11.58 o
   6   4  23        0.66       -1.51      8.04 o
   7   4  23       18.12       22.84      9.22 o
   1   5  23       13.68       13.60      6.94 o
   2   5  23       38.18       42.81      9.19 o
   3   5  23        7.18       -0.68      9.36 o
   4   5  23        1.74       -0.96     13.92 o
   5   5  23        2.28       12.88     21.67 o
   6   5  23        0.03       -7.59     12.32 o
   0   6  23        3.02       29.21     15.83 o
   1   6  23        1.61       -4.61     19.69 o
   2   6  23        6.38       -7.05      9.45 o
   3   6  23        4.56       -9.99      9.99 o
   4   6  23       17.11       25.73     18.63 o
   0   0  24        7.80       17.54     12.08 o
   1   0  24       24.19       34.32     15.01 o
   2   0  24       40.44       30.71     13.92 o
   3   0  24        0.41       21.02     13.58 o
   4   0  24       21.65       28.82     10.96 o
   5   0  24        0.00        4.11      7.58 o
   6   0  24        0.71        7.62     15.35 o
   7   0  24        1.44       -4.82     10.76 o
   8   0  24        0.00       -2.61     21.84 o
   1   1  24        0.01        8.95      9.43 o
   2   1  24        6.82       11.53      7.47 o
   3   1  24        0.77       -3.71      5.83 o
   4   1  24        3.25        8.00      5.90 o
   5   1  24       10.69       10.62      5.80 o
   6   1  24       11.32        7.19      6.66 o
   7   1  24       10.32       17.68      8.16 o
   8   1  24       17.84       16.41      8.64 o
   0   2  24       26.35       25.11     15.08 o
   1   2  24       51.73       38.96      8.56 o
   2   2  24       24.49       31.54      7.92 o
   3   2  24        1.34       10.37      6.64 o
   4   2  24        3.17        1.39      7.95 o
   5   2  24        4.81       -1.98      6.58 o
   6   2  24        6.07       11.80      5.89 o
   7   2  24       39.40       47.19      6.82 o
   8   2  24        0.74        9.05      6.22 o
   1   3  24       76.31       74.15      7.60 o
   2   3  24       10.19       21.69      7.37 o
   3   3  24       80.95       76.35      9.19 o
   4   3  24       14.21        9.14      7.24 o
   5   3  24       26.12       34.04      9.66 o
   6   3  24       28.64       52.81      9.30 o
   7   3  24       11.15       -4.28      8.17 o
   0   4  24       61.00       75.63      9.94 o
   1   4  24       99.17      105.51     11.23 o
   2   4  24       20.78       11.31      6.41 o
   3   4  24       16.21       -1.02      6.14 o
   4   4  24        5.83       15.38      7.25 o
   5   4  24       13.27        4.18      8.35 o
   6   4  24        3.63       10.80      8.58 o
   1   5  24       11.86        8.99      5.19 o
   2   5  24       10.50       15.61      7.62 o
   3   5  24        5.78       -6.26      6.84 o
   4   5  24        5.93       13.37     16.38 o
   5   5  24       10.65       25.04     17.88 o
   0   6  24       13.99       27.98     16.38 o
   1   6  24        1.83       -3.96     13.03 o
   2   6  24       20.75       25.73     11.79 o
   1   1  25        0.36        6.23     10.44 o
   2   1  25        7.11       -9.62     12.35 o
   3   1  25        1.97       21.04      7.54 o
   4   1  25        0.13        7.29      8.00 o
   5   1  25        8.24       16.32      6.70 o
   6   1  25       21.74       27.20      7.29 o
   7   1  25        4.55        6.58      7.36 o
   8   1  25        6.50        3.20      8.49 o
   0   2  25        0.18      -12.97     12.97 o
   1   2  25        1.95       -5.93      9.52 o
   2   2  25       36.42       26.37      9.42 o
   3   2  25        1.86        0.71      6.45 o
   4   2  25        7.28       13.30      8.45 o
   5   2  25       62.73       64.46      9.65 o
   6   2  25        8.42        6.57      7.44 o
   7   2  25        3.13        5.05      8.39 o
   1   3  25       14.48       15.30      7.16 o
   2   3  25        3.54       -1.88     10.18 o
   3   3  25      105.83       91.01      9.84 o
   4   3  25        0.02       10.69      8.57 o
   5   3  25       14.16       19.96      8.36 o
   6   3  25       10.69       13.64      8.61 o
   0   4  25       38.30       33.66      8.80 o
   1   4  25        8.77       16.74      5.80 o
   2   4  25       24.02       28.94      9.17 o
   3   4  25        0.01        8.38      7.38 o
   4   4  25       20.26       14.46      8.47 o
   5   4  25        0.00       -4.70      8.26 o
   1   5  25       11.13        6.88      5.77 o
   2   5  25       13.64       10.55      7.61 o
   3   5  25        0.74        5.17     13.24 o
   4   5  25        4.66        5.02      9.37 o
   1   0  26        0.00       33.91     10.51 o
   2   0  26       68.35       86.40     17.81 o
   3   0  26       78.91       71.86     17.81 o
   4   0  26       24.23       28.16     23.03 o
   5   0  26       11.24       13.08     17.26 o
   6   0  26       27.13       29.42     13.19 o
   7   0  26        0.08        6.56     11.78 o
   1   1  26       63.10       53.23     16.62 o
   2   1  26        0.70       23.20     15.49 o
   3   1  26        6.75       11.58      8.15 o
   4   1  26        8.13       11.16      7.61 o
   5   1  26        8.63       13.49      8.04 o
   6   1  26       13.14        5.93      8.17 o
   7   1  26       47.74       44.74      9.47 o
   0   2  26        3.00       -5.25     13.92 o
   1   2  26       14.34       12.49     10.45 o
   2   2  26        1.41       10.24     13.72 o
   3   2  26        0.07       15.65     11.23 o
   4   2  26       52.42       79.19     14.53 o
   5   2  26        0.36        3.11      7.83 o
   6   2  26       16.67       19.80      8.79 o
   1   3  26        0.02       10.15      8.95 o
   2   3  26       19.38        7.73      9.07 o
   3   3  26       42.67       47.23     12.42 o
   4   3  26        0.03       -8.03      8.57 o
   5   3  26       12.43       -0.85      8.12 o
   0   4  26       56.55       54.07     15.70 o
   1   4  26       10.04       -3.49      9.48 o
   2   4  26       38.94       38.09      9.59 o
   3   4  26        2.30       10.08      7.69 o
   4   4  26        0.60        0.89      9.87 o
   1   5  26        0.15        4.76      6.21 o
   2   5  26       53.81       59.41     11.43 o
   1   1  27       21.19       20.00     14.23 o
   2   1  27       97.62       89.20     20.27 o
   3   1  27        4.63       -2.17     10.45 o
   4   1  27        0.46       12.85      9.74 o
   5   1  27        0.35        2.62      7.99 o
   6   1  27       16.26       33.19      9.16 o
   0   2  27       11.09       20.81     16.72 o
   1   2  27       11.14       12.95     11.09 o
   2   2  27        6.68       23.19     11.34 o
   3   2  27        9.55       10.18     11.91 o
   4   2  27        3.22       -1.25     11.31 o
   5   2  27        6.17        7.84     10.96 o
   1   3  27       43.89       35.72     10.41 o
   2   3  27       20.43       15.36      9.70 o
   3   3  27       26.94       24.50      9.58 o
   4   3  27        2.86      -10.73     10.73 o
   0   4  27      132.42      143.69     16.08 o
   1   4  27       28.82       41.38     13.06 o
   2   4  27        3.57        2.07      7.50 o
   3   4  27        0.72        2.18      7.87 o
   3   0  28        4.11       14.43     14.74 o
   4   0  28       22.15       32.45     12.41 o
   5   0  28       72.01       90.68     15.31 o
   1   1  28        2.12      -10.44     13.44 o
   2   1  28        0.11        6.82     16.31 o
   3   1  28       10.09       20.37     12.44 o
   4   1  28        0.24       -6.04      7.37 o
   0   2  28       15.73       -0.41     15.01 o
   1   2  28        5.75        4.86     11.53 o
   2   2  28        0.21       14.66      9.25 o
   3   2  28        2.30      -11.18     11.18 o
   4   2  28        0.06       -7.72     11.61 o
   1   3  28        4.26       15.96      9.60 o
   2   3  28       14.93       17.08      9.95 o
   3   3  28        8.98       27.77     16.58 o
   1   1  29        1.92        8.67     15.29 o
   2   1  29        7.08       24.06     12.34 o
   3   1  29       35.06       28.48     13.46 o
   0   2  29        0.61       -4.57     15.35 o
   1   2  29        1.10       13.79     19.35 o
   2   2  29       24.84       28.06     13.03 o
 
